# Supplementary material for: Towards barcode markers in Fungi: an intron map of Ascomycota mitochondria
Source: BMC Bioinformatics. 2009 Jun 16;10(Suppl 6):S15. doi: 10.1186/1471-2105-10-S6-S15 (PMC2697638; doi:10.1186/1471-2105-10-S6-S15)
Supplement: Additional file 1 — List of the EMBL entries obtained through the Blast-based search. This file contains the final non-redundant list of the EMBL accession numbers concerning the 4385 sequences obtained from the comparison of the results sets produced by Blast procedures in which the sequences of each protein or rRNA coded by the mitochondrial genome of four species, such as Aspergillus niger, Ustilago maydis, Neurospora crassa, and Rhizopus oryzae are used as probes. The alignments between the EMBL sequences and the probes, during the Blast runs, allowed to picture the introns map of the 13 Ascomycota mitochondrial genes included in this work. [file 1471-2105-10-S6-S15-S1.xls]

## Sheet: EMBL_AC
	Accession	Gene	N. of introns
1	AE016821	atp6	0
2	AF271620	atp6	0
3	AF271621	atp6	0
4	AF275271	atp6	0
5	AF285261	atp6	0
6	AF437291	atp6	0
7	AF447590	atp6	0
8	AF456838	atp6	0
9	AF487277	atp6	0
10	AF547983	atp6	0
11	AJ011856	atp6	0
12	AJ307410	atp6	0
13	AJ430679	atp6	0
14	AJ511533	atp6	0
15	AJ634268	atp6	0
16	AP007176	atp6	0
17	AY221755	atp6	0
18	AY263688	atp6	0
19	AY263689	atp6	0
20	AY263690	atp6	0
21	AY263691	atp6	0
22	AY263692	atp6	0
23	AY263693	atp6	0
24	AY263694	atp6	0
25	AY263695	atp6	0
26	AY263696	atp6	0
27	AY263697	atp6	0
28	AY263698	atp6	0
29	AY263699	atp6	0
30	AY263700	atp6	0
31	AY263701	atp6	0
32	AY263702	atp6	0
33	AY263703	atp6	0
34	AY263704	atp6	0
35	AY263705	atp6	0
36	AY263706	atp6	0
37	AY347307	atp6	0
38	AY391850	atp6	0
39	AY391852	atp6	0
40	AY391853	atp6	0
41	AY445918	atp6	0
42	AY489566	atp6	0
43	AY489567	atp6	0
44	AY489568	atp6	0
45	AY489569	atp6	0
46	AY489570	atp6	0
47	AY489571	atp6	0
48	AY489572	atp6	0
49	AY489573	atp6	0
50	AY489574	atp6	0
51	AY489575	atp6	0
52	AY489576	atp6	0
53	AY489577	atp6	0
54	AY489578	atp6	0
55	AY489579	atp6	0
56	AY489580	atp6	0
57	AY489581	atp6	0
58	AY489582	atp6	0
59	AY489583	atp6	0
60	AY489584	atp6	0
61	AY489585	atp6	0
62	AY489586	atp6	0
63	AY489587	atp6	0
64	AY489588	atp6	0
65	AY489589	atp6	0
66	AY489590	atp6	0
67	AY489591	atp6	0
68	AY489592	atp6	0
69	AY489593	atp6	0
70	AY489594	atp6	0
71	AY489595	atp6	0
72	AY489596	atp6	0
73	AY489597	atp6	0
74	AY489598	atp6	0
75	AY489599	atp6	0
76	AY489600	atp6	0
77	AY525763	atp6	0
78	AY654900	atp6	0
79	AY874423	atp6	0
80	AY884128	atp6	0
81	AY916130	atp6	0
82	AY945289	atp6	0
83	AY955840	atp6	0
84	AY962590	atp6	0
85	AY962591	atp6	0
86	AY986472	atp6	0
87	AY986473	atp6	0
88	AY986474	atp6	0
89	D31785	atp6	0
90	DQ058142	atp6	0
91	DQ207726	atp6	0
92	DQ217399	atp6	0
93	DQ240025	atp6	0
94	DQ240026	atp6	0
95	DQ240027	atp6	0
96	DQ240028	atp6	0
97	DQ240029	atp6	0
98	DQ240030	atp6	0
99	DQ240031	atp6	0
100	DQ240032	atp6	0
101	DQ240033	atp6	0
102	DQ240034	atp6	0
103	DQ240035	atp6	0
104	DQ240036	atp6	0
105	DQ240037	atp6	0
106	DQ240038	atp6	0
107	DQ240039	atp6	0
108	DQ240040	atp6	0
109	DQ240041	atp6	0
110	DQ240042	atp6	0
111	DQ240043	atp6	0
112	DQ240044	atp6	0
113	DQ240045	atp6	0
114	DQ240046	atp6	0
115	DQ240047	atp6	0
116	DQ240048	atp6	0
117	DQ240049	atp6	0
118	DQ240050	atp6	0
119	DQ240051	atp6	0
120	DQ240052	atp6	0
121	DQ240053	atp6	0
122	DQ240054	atp6	0
123	DQ240055	atp6	0
124	DQ240056	atp6	0
125	DQ240057	atp6	0
126	DQ240058	atp6	0
127	DQ240059	atp6	0
128	DQ240060	atp6	0
129	DQ240061	atp6	0
130	DQ240062	atp6	0
131	DQ240063	atp6	1
132	DQ240064	atp6	0
133	DQ240065	atp6	0
134	DQ240066	atp6	0
135	DQ240067	atp6	0
136	DQ240068	atp6	0
137	DQ240069	atp6	0
138	DQ240070	atp6	0
139	DQ240071	atp6	0
140	DQ240072	atp6	0
141	DQ240073	atp6	0
142	DQ240074	atp6	0
143	DQ351941	atp6	0
144	J01390	atp6	0
145	J01464	atp6	0
146	K02655	atp6	1
147	L14642	atp6	1
148	L15359	atp6	0
149	L19866	atp6	0
150	L36897	atp6	0
151	M36379	atp6	0
152	S55621	atp6	0
153	S55677	atp6	0
154	V00683	atp6	0
155	X01507	atp6	0
156	X04161	atp6	0
157	X05056	atp6	0
158	X13439	atp6	0
159	X15602	atp6	1
160	X54421	atp6	0
161	X55026	atp6	1
162	X55653	atp6	0
163	X74411	atp6	0
164	X88896	atp6	0
165	Z23072	atp6	0
166	AB000566	cob	0
167	AB000567	cob	0
168	AB000568	cob	0
169	AB000569	cob	0
170	AB000570	cob	0
171	AB000571	cob	0
172	AB000572	cob	0
173	AB000573	cob	0
174	AB000574	cob	0
175	AB000575	cob	0
176	AB000576	cob	0
177	AB000577	cob	0
178	AB000578	cob	0
179	AB000579	cob	0
180	AB000580	cob	0
181	AB000581	cob	0
182	AB000582	cob	0
183	AB000583	cob	0
184	AB000586	cob	0
185	AB000587	cob	0
186	AB000588	cob	0
187	AB000589	cob	0
188	AB000590	cob	0
189	AB000591	cob	0
190	AB000592	cob	0
191	AB000593	cob	0
192	AB000594	cob	0
193	AB000595	cob	0
194	AB000596	cob	0
195	AB000597	cob	0
196	AB000598	cob	0
197	AB000599	cob	0
198	AB000600	cob	0
199	AB000601	cob	0
200	AB000602	cob	0
201	AB000603	cob	0
202	AB019988	cob	0
203	AB019989	cob	0
204	AB019991	cob	0
205	AB019992	cob	0
206	AB019993	cob	0
207	AB019994	cob	0
208	AB019995	cob	0
209	AB019996	cob	0
210	AB019997	cob	0
211	AB019998	cob	0
212	AB019999	cob	0
213	AB020000	cob	0
214	AB020001	cob	0
215	AB020002	cob	0
216	AB020003	cob	0
217	AB020004	cob	0
218	AB020005	cob	0
219	AB020006	cob	0
220	AB020007	cob	0
221	AB020008	cob	0
222	AB020009	cob	0
223	AB020010	cob	0
224	AB020011	cob	0
225	AB020012	cob	0
226	AB022822	cob	0
227	AB022823	cob	0
228	AB022824	cob	0
229	AB022825	cob	0
230	AB022826	cob	0
231	AB022827	cob	0
232	AB022828	cob	0
233	AB022829	cob	0
234	AB022830	cob	0
235	AB022831	cob	0
236	AB022832	cob	0
237	AB022833	cob	0
238	AB022834	cob	0
239	AB022835	cob	0
240	AB022836	cob	0
241	AB022837	cob	0
242	AB022838	cob	0
243	AB022839	cob	0
244	AB022840	cob	0
245	AB022841	cob	0
246	AB022842	cob	0
247	AB022843	cob	0
248	AB022844	cob	0
249	AB022845	cob	0
250	AB025434	cob	0
251	AB025435	cob	0
252	AB025436	cob	0
253	AB025437	cob	0
254	AB025438	cob	0
255	AB025439	cob	0
256	AB025440	cob	0
257	AB025441	cob	0
258	AB025442	cob	0
259	AB025443	cob	0
260	AB025444	cob	0
261	AB025445	cob	0
262	AB025446	cob	0
263	AB025447	cob	0
264	AB025448	cob	0
265	AB025449	cob	0
266	AB025450	cob	0
267	AB025451	cob	0
268	AB025452	cob	0
269	AB025453	cob	0
270	AB025454	cob	0
271	AB025455	cob	0
272	AB025456	cob	0
273	AB025457	cob	0
274	AB025458	cob	0
275	AB025459	cob	0
276	AB025460	cob	0
277	AB025461	cob	0
278	AB025462	cob	0
279	AB025463	cob	0
280	AB025464	cob	0
281	AB025465	cob	0
282	AB025466	cob	0
283	AB025467	cob	0
284	AB025468	cob	0
285	AB025469	cob	0
286	AB025470	cob	0
287	AB025471	cob	0
288	AB025472	cob	0
289	AB025473	cob	0
290	AB025474	cob	0
291	AB025475	cob	0
292	AB025476	cob	0
293	AB025477	cob	0
294	AB025478	cob	0
295	AB025479	cob	0
296	AB025480	cob	0
297	AB025481	cob	0
298	AB025482	cob	0
299	AB025483	cob	0
300	AB025484	cob	0
301	AB025485	cob	0
302	AB025486	cob	0
303	AB025487	cob	0
304	AB025488	cob	0
305	AB025489	cob	0
306	AB025490	cob	0
307	AB025491	cob	0
308	AB025492	cob	0
309	AB025493	cob	0
310	AB025494	cob	0
311	AB025495	cob	0
312	AB025496	cob	0
313	AB025497	cob	0
314	AB025498	cob	0
315	AB025499	cob	0
316	AB025500	cob	0
317	AB025501	cob	0
318	AB025502	cob	0
319	AB025503	cob	0
320	AB025504	cob	0
321	AB025505	cob	0
322	AB025506	cob	0
323	AB025507	cob	0
324	AB025508	cob	0
325	AB025509	cob	0
326	AB025510	cob	0
327	AB025511	cob	0
328	AB025512	cob	0
329	AB025513	cob	0
330	AB025514	cob	0
331	AB025515	cob	0
332	AB025516	cob	0
333	AB025517	cob	0
334	AB025518	cob	0
335	AB025519	cob	0
336	AB025520	cob	0
337	AB025521	cob	0
338	AB025522	cob	0
339	AB025523	cob	0
340	AB025524	cob	0
341	AB025525	cob	0
342	AB025526	cob	0
343	AB025527	cob	0
344	AB025528	cob	0
345	AB025529	cob	0
346	AB025746	cob	0
347	AB025747	cob	0
348	AB025748	cob	0
349	AB025749	cob	0
350	AB025750	cob	0
351	AB025751	cob	0
352	AB025752	cob	0
353	AB025753	cob	0
354	AB025754	cob	0
355	AB025755	cob	0
356	AB025756	cob	0
357	AB025757	cob	0
358	AB025758	cob	0
359	AB025759	cob	0
360	AB025760	cob	0
361	AB025761	cob	0
362	AB025762	cob	0
363	AB025763	cob	0
364	AB025764	cob	0
365	AB025765	cob	0
366	AB025766	cob	0
367	AB025767	cob	0
368	AB025768	cob	0
369	AB025769	cob	0
370	AB025770	cob	0
371	AB025771	cob	0
372	AB025772	cob	0
373	AB025773	cob	0
374	AB025774	cob	0
375	AB025775	cob	0
376	AB025776	cob	0
377	AB025777	cob	0
378	AB025813	cob	0
379	AB025814	cob	0
380	AB025815	cob	0
381	AB025816	cob	0
382	AB025817	cob	0
383	AB025818	cob	0
384	AB025819	cob	0
385	AB025820	cob	0
386	AB025821	cob	0
387	AB025822	cob	0
388	AB025823	cob	0
389	AB025824	cob	0
390	AB025825	cob	0
391	AB025826	cob	0
392	AB025827	cob	0
393	AB025828	cob	0
394	AB025829	cob	0
395	AB025830	cob	0
396	AB025831	cob	0
397	AB025832	cob	0
398	AB025833	cob	0
399	AB025834	cob	0
400	AB025835	cob	0
401	AB025836	cob	0
402	AB025837	cob	0
403	AB025838	cob	0
404	AB025839	cob	0
405	AB025840	cob	0
406	AB025841	cob	0
407	AB025842	cob	0
408	AB025843	cob	0
409	AB025844	cob	0
410	AB025845	cob	0
411	AB025846	cob	0
412	AB025847	cob	0
413	AB025848	cob	0
414	AB025849	cob	0
415	AB025850	cob	0
416	AB025851	cob	0
417	AB025852	cob	0
418	AB025853	cob	0
419	AB025854	cob	0
420	AB025855	cob	0
421	AB025856	cob	0
422	AB025857	cob	0
423	AB025858	cob	0
424	AB025859	cob	0
425	AB025860	cob	0
426	AB025861	cob	0
427	AB025862	cob	0
428	AB025863	cob	0
429	AB025864	cob	0
430	AB025865	cob	0
431	AB025866	cob	0
432	AB025867	cob	0
433	AB025868	cob	0
434	AB025869	cob	0
435	AB025870	cob	0
436	AB025871	cob	0
437	AB025872	cob	0
438	AB025873	cob	0
439	AB025874	cob	0
440	AB025875	cob	0
441	AB025876	cob	0
442	AB025877	cob	0
443	AB025878	cob	0
444	AB025879	cob	0
445	AB025880	cob	0
446	AB025881	cob	0
447	AB025882	cob	0
448	AB025883	cob	0
449	AB025884	cob	0
450	AB025885	cob	0
451	AB025886	cob	0
452	AB025887	cob	0
453	AB025888	cob	0
454	AB025889	cob	0
455	AB025890	cob	0
456	AB025891	cob	0
457	AB025892	cob	0
458	AB025893	cob	0
459	AB025894	cob	0
460	AB025895	cob	0
461	AB025896	cob	0
462	AB025897	cob	0
463	AB025898	cob	0
464	AB025899	cob	0
465	AB025900	cob	0
466	AB025901	cob	0
467	AB026120	cob	1
468	AB038763	cob	0
469	AB040770	cob	0
470	AB040771	cob	0
471	AB040772	cob	0
472	AB040773	cob	0
473	AB040774	cob	0
474	AB040775	cob	0
475	AB044909	cob	0
476	AB044910	cob	0
477	AB044911	cob	0
478	AB044912	cob	0
479	AB044913	cob	0
480	AB044914	cob	0
481	AB044915	cob	0
482	AB044916	cob	0
483	AB044917	cob	0
484	AB044918	cob	0
485	AB044919	cob	0
486	AB044920	cob	0
487	AB044921	cob	0
488	AB044922	cob	0
489	AB044923	cob	0
490	AB044924	cob	0
491	AB044925	cob	0
492	AB044926	cob	0
493	AB044927	cob	0
494	AB044928	cob	0
495	AB044929	cob	0
496	AB044930	cob	0
497	AB044931	cob	0
498	AB044932	cob	0
499	AB044933	cob	0
500	AB045695	cob	0
501	AB045696	cob	0
502	AB045697	cob	0
503	AB045698	cob	0
504	AB045699	cob	0
505	AB045700	cob	0
506	AB045701	cob	0
507	AB045702	cob	0
508	AB051581	cob	0
509	AB051582	cob	0
510	AB051583	cob	0
511	AB051584	cob	0
512	AB051585	cob	0
513	AB051586	cob	0
514	AB051587	cob	0
515	AB051588	cob	0
516	AB051589	cob	0
517	AB051590	cob	0
518	AB051591	cob	0
519	AB051592	cob	0
520	AB051593	cob	0
521	AB051594	cob	0
522	AB051595	cob	0
523	AB051596	cob	0
524	AB051597	cob	0
525	AB051598	cob	0
526	AB051599	cob	0
527	AB051600	cob	0
528	AB051601	cob	0
529	AB051602	cob	0
530	AB051603	cob	0
531	AB051604	cob	0
532	AB051605	cob	0
533	AB051606	cob	0
534	AB051607	cob	0
535	AB051608	cob	0
536	AB051609	cob	0
537	AB051610	cob	0
538	AB051611	cob	0
539	AB051612	cob	0
540	AB051613	cob	0
541	AB051614	cob	0
542	AB051615	cob	0
543	AB055588	cob	0
544	AB055589	cob	0
545	AB055590	cob	0
546	AB055591	cob	0
547	AB055592	cob	0
548	AB055593	cob	0
549	AB055594	cob	0
550	AB055595	cob	0
551	AB055596	cob	0
552	AB055597	cob	0
553	AB055598	cob	0
554	AB055599	cob	0
555	AB055600	cob	0
556	AB055601	cob	0
557	AB055602	cob	0
558	AB231863	cob	0
559	AB253492	cob	0
560	AB253493	cob	0
561	AB253494	cob	0
562	AB253495	cob	0
563	AB253496	cob	0
564	AB253497	cob	0
565	AB253498	cob	0
566	AB253499	cob	0
567	AB253500	cob	0
568	AB253501	cob	0
569	AB253502	cob	0
570	AB253503	cob	0
571	AB253504	cob	0
572	AB253505	cob	0
573	AB253506	cob	0
574	AB253507	cob	0
575	AB253508	cob	0
576	AB253509	cob	0
577	AB253510	cob	0
578	AB253511	cob	0
579	AB253512	cob	0
580	AB262969	cob	3
581	AB262970	cob	0
582	AE016821	cob	0
583	AF004559	cob	5
584	AF047029	cob	0
585	AF074871	cob	0
586	AF074872	cob	0
587	AF121770	cob	0
588	AF123598	cob	1
589	AF275271	cob	0
590	AF285261	cob	1
591	AF315721	cob	1
592	AF320341	cob	0
593	AF320342	cob	0
594	AF320343	cob	0
595	AF320344	cob	0
596	AF320345	cob	0
597	AF320346	cob	0
598	AF321304	cob	0
599	AF343069	cob	1
600	AF343070	cob	1
601	AF343441	cob	0
602	AF343442	cob	0
603	AF437291	cob	1
604	AF447590	cob	2
605	AF487277	cob	0
606	AF547983	cob	0
607	AJ011856	cob	3
608	AJ293566	cob	0
609	AJ293567	cob	0
610	AJ307410	cob	3
611	AJ430679	cob	1
612	AJ511533	cob	0
613	AJ634268	cob	0
614	AM269883	cob	0
615	AP007176	cob	0
616	AY245424	cob	0
617	AY245425	cob	0
618	AY245426	cob	0
619	AY245427	cob	0
620	AY247413	cob	0
621	AY263408	cob	0
622	AY263409	cob	0
623	AY263410	cob	0
624	AY263411	cob	0
625	AY263412	cob	0
626	AY263413	cob	0
627	AY263414	cob	0
628	AY285743	cob	0
629	AY347307	cob	1
630	AY445918	cob	0
631	AY494994	cob	0
632	AY494995	cob	0
633	AY494996	cob	0
634	AY494997	cob	0
635	AY494998	cob	0
636	AY494999	cob	0
637	AY495000	cob	0
638	AY495001	cob	0
639	AY495002	cob	0
640	AY495003	cob	0
641	AY495004	cob	0
642	AY495005	cob	0
643	AY495006	cob	0
644	AY495007	cob	0
645	AY495008	cob	0
646	AY495009	cob	0
647	AY495010	cob	0
648	AY495011	cob	0
649	AY495012	cob	0
650	AY495013	cob	0
651	AY495014	cob	0
652	AY495015	cob	0
653	AY495016	cob	0
654	AY495017	cob	0
655	AY495018	cob	0
656	AY495019	cob	0
657	AY495020	cob	0
658	AY495021	cob	0
659	AY495022	cob	0
660	AY504667	cob	0
661	AY654900	cob	0
662	AY738516	cob	0
663	AY738526	cob	0
664	AY738527	cob	0
665	AY738528	cob	0
666	AY832913	cob	0
667	AY832914	cob	0
668	AY832915	cob	0
669	AY832916	cob	0
670	AY832917	cob	0
671	AY874423	cob	0
672	AY884128	cob	0
673	AY916130	cob	1
674	AY945289	cob	0
675	AY955840	cob	2
676	AY962590	cob	1
677	AY962591	cob	1
678	D31785	cob	0
679	D63375	cob	0
680	D88398	cob	0
681	DQ058142	cob	0
682	DQ178141	cob	0
683	DQ178142	cob	0
684	DQ207726	cob	0
685	DQ209283	cob	0
686	DQ209284	cob	0
687	DQ209285	cob	0
688	DQ217399	cob	0
689	DQ351941	cob	0
690	DQ463419	cob	0
691	DQ534067	cob	0
692	DQ534068	cob	0
693	DQ534069	cob	0
694	DQ534070	cob	0
695	DQ534071	cob	0
696	DQ534072	cob	0
697	DQ534073	cob	0
698	DQ534074	cob	0
699	DQ919067	cob	0
700	EF088827	cob	0
701	EF088828	cob	0
702	J01388	cob	0
703	J01389	cob	0
704	J01472	cob	0
705	K01181	cob	1
706	K03309	cob	0
707	L36898	cob	0
708	L36899	cob	2
709	M37324	cob	2
710	V00696	cob	1
711	X00846	cob	0
712	X02151	cob	0
713	X02819	cob	1
714	X04566	cob	0
715	X06884	cob	1
716	X14637	cob	0
717	X51480	cob	2
718	X54421	cob	1
719	X55026	cob	3
720	X59280	cob	2
721	X66593	cob	0
722	X66594	cob	1
723	X74137	cob	0
724	X74411	cob	1
725	X84042	cob	0
726	X87996	cob	0
727	X87999	cob	0
728	Y18476	cob	0
729	AE016821	cox1	0
730	AF080074	cox1	0
731	AF123599	cox1	1
732	AF123600	cox1	2
733	AF177534	cox1	1
734	AF178443	cox1	1
735	AF178444	cox1	1
736	AF178445	cox1	1
737	AF178446	cox1	1
738	AF178447	cox1	1
739	AF178448	cox1	1
740	AF192376	cox1	0
741	AF271619	cox1	3
742	AF275271	cox1	4
743	AF285261	cox1	3
744	AF315722	cox1	2
745	AF437291	cox1	2
746	AF447590	cox1	5
747	AF487277	cox1	0
748	AF547983	cox1	1
749	AJ011856	cox1	4
750	AJ307410	cox1	6
751	AJ430679	cox1	3
752	AJ511533	cox1	3
753	AJ634268	cox1	3
754	AP007176	cox1	1
755	AY347307	cox1	6
756	AY445918	cox1	4
757	AY654900	cox1	3
758	AY693993	cox1	0
759	AY802759	cox1	3
760	AY874423	cox1	0
761	AY884128	cox1	0
762	AY916130	cox1	1
763	AY945289	cox1	0
764	AY955840	cox1	4
765	AY962590	cox1	1
766	AY962591	cox1	0
767	D31785	cox1	1
768	DQ026513	cox1	2
769	DQ058142	cox1	1
770	DQ207726	cox1	1
771	DQ217399	cox1	3
772	DQ311640	cox1	0
773	DQ351941	cox1	0
774	DQ376035	cox1	1
775	J01390	cox1	0
776	J01477	cox1	1
777	L36897	cox1	4
778	M15669	cox1	0
779	M15671	cox1	0
780	M28703	cox1	0
781	M36958	cox1	0
782	M97514	cox1	4
783	S77497	cox1	0
784	S77499	cox1	0
785	S77500	cox1	0
786	U00801	cox1	0
787	V00694	cox1	3
788	X00790	cox1	3
789	X00886	cox1	2
790	X00983	cox1	0
791	X01850	cox1	0
792	X03085	cox1	1
793	X03660	cox1	0
794	X04336	cox1	0
795	X07119	cox1	0
796	X07120	cox1	0
797	X07121	cox1	0
798	X07123	cox1	0
799	X07795	cox1	0
800	X14669	cox1	4
801	X14910	cox1	0
802	X54421	cox1	2
803	X55026	cox1	7
804	X57546	cox1	4
805	X65223	cox1	0
806	X74411	cox1	3
807	Y00403	cox1	1
808	Z11698	cox1	0
809	Z69899	cox1	0
810	AE016821	cox2	0
811	AF051833	cox2	0
812	AF059605	cox2	0
813	AF120715	cox2	0
814	AF131204	cox2	0
815	AF208014	cox2	0
816	AF251044	cox2	0
817	AF267914	cox2	0
818	AF275271	cox2	1
819	AF285261	cox2	0
820	AF437291	cox2	0
821	AF442206	cox2	0
822	AF442207	cox2	0
823	AF442208	cox2	0
824	AF442209	cox2	0
825	AF442210	cox2	0
826	AF442211	cox2	0
827	AF442212	cox2	0
828	AF442213	cox2	0
829	AF442214	cox2	0
830	AF442215	cox2	0
831	AF442216	cox2	0
832	AF442217	cox2	0
833	AF442218	cox2	0
834	AF442219	cox2	0
835	AF442220	cox2	0
836	AF442221	cox2	0
837	AF442222	cox2	0
838	AF442223	cox2	0
839	AF442224	cox2	0
840	AF442225	cox2	0
841	AF442226	cox2	0
842	AF442227	cox2	0
843	AF442228	cox2	0
844	AF442229	cox2	0
845	AF442230	cox2	0
846	AF442231	cox2	0
847	AF442232	cox2	0
848	AF442233	cox2	0
849	AF442234	cox2	0
850	AF442235	cox2	0
851	AF442236	cox2	0
852	AF442237	cox2	0
853	AF442238	cox2	0
854	AF442239	cox2	0
855	AF442240	cox2	0
856	AF442241	cox2	0
857	AF442242	cox2	0
858	AF442243	cox2	0
859	AF442244	cox2	0
860	AF442245	cox2	0
861	AF442246	cox2	0
862	AF442247	cox2	0
863	AF442248	cox2	0
864	AF442249	cox2	0
865	AF442250	cox2	0
866	AF442251	cox2	0
867	AF442252	cox2	0
868	AF442253	cox2	0
869	AF442254	cox2	0
870	AF442255	cox2	0
871	AF442256	cox2	0
872	AF442257	cox2	0
873	AF442258	cox2	0
874	AF442259	cox2	0
875	AF442260	cox2	0
876	AF442261	cox2	0
877	AF442262	cox2	0
878	AF442263	cox2	0
879	AF442264	cox2	0
880	AF442265	cox2	0
881	AF442266	cox2	0
882	AF442267	cox2	0
883	AF442268	cox2	0
884	AF442269	cox2	0
885	AF442270	cox2	0
886	AF442271	cox2	0
887	AF442272	cox2	0
888	AF442273	cox2	0
889	AF442274	cox2	0
890	AF442275	cox2	0
891	AF442276	cox2	0
892	AF442277	cox2	0
893	AF442278	cox2	0
894	AF442279	cox2	0
895	AF442280	cox2	0
896	AF447590	cox2	1
897	AF450300	cox2	0
898	AF450301	cox2	0
899	AF450302	cox2	0
900	AF450303	cox2	0
901	AF450304	cox2	0
902	AF450305	cox2	0
903	AF450306	cox2	0
904	AF450307	cox2	0
905	AF450308	cox2	0
906	AF450309	cox2	0
907	AF450310	cox2	0
908	AF487277	cox2	0
909	AF547983	cox2	0
910	AJ002019	cox2	0
911	AJ011856	cox2	0
912	AJ235911	cox2	0
913	AJ235912	cox2	0
914	AJ235913	cox2	0
915	AJ235914	cox2	0
916	AJ235915	cox2	0
917	AJ235916	cox2	0
918	AJ235917	cox2	0
919	AJ235918	cox2	0
920	AJ235919	cox2	0
921	AJ235920	cox2	0
922	AJ235921	cox2	0
923	AJ235922	cox2	0
924	AJ235923	cox2	0
925	AJ235924	cox2	0
926	AJ235925	cox2	0
927	AJ235926	cox2	0
928	AJ235927	cox2	0
929	AJ235928	cox2	0
930	AJ251293	cox2	1
931	AJ295239	cox2	0
932	AJ295240	cox2	0
933	AJ295241	cox2	0
934	AJ295242	cox2	0
935	AJ295243	cox2	0
936	AJ295244	cox2	0
937	AJ295245	cox2	0
938	AJ295246	cox2	0
939	AJ295247	cox2	0
940	AJ295248	cox2	0
941	AJ295249	cox2	0
942	AJ307410	cox2	0
943	AJ430679	cox2	0
944	AJ511533	cox2	0
945	AJ586333	cox2	0
946	AJ586334	cox2	0
947	AJ586335	cox2	0
948	AJ620472	cox2	0
949	AJ620473	cox2	0
950	AJ634268	cox2	0
951	AJ938037	cox2	0
952	AJ938038	cox2	0
953	AJ938039	cox2	0
954	AJ938040	cox2	0
955	AJ938041	cox2	0
956	AJ938042	cox2	0
957	AJ938043	cox2	0
958	AJ938044	cox2	0
959	AJ938045	cox2	0
960	AJ938046	cox2	0
961	AJ938047	cox2	0
962	AJ938048	cox2	0
963	AJ966727	cox2	0
964	AJ966728	cox2	0
965	AJ966729	cox2	0
966	AJ966730	cox2	0
967	AJ966731	cox2	0
968	AJ966732	cox2	0
969	AJ966733	cox2	0
970	AM279697	cox2	0
971	AM279698	cox2	0
972	AM279699	cox2	0
973	AP007176	cox2	0
974	AY130325	cox2	0
975	AY130326	cox2	0
976	AY130327	cox2	0
977	AY130328	cox2	0
978	AY130329	cox2	0
979	AY130330	cox2	0
980	AY130331	cox2	0
981	AY130332	cox2	0
982	AY130333	cox2	0
983	AY130334	cox2	0
984	AY130335	cox2	0
985	AY240869	cox2	0
986	AY244992	cox2	0
987	AY244993	cox2	0
988	AY244994	cox2	0
989	AY244995	cox2	0
990	AY244996	cox2	0
991	AY244997	cox2	0
992	AY244998	cox2	0
993	AY244999	cox2	0
994	AY347307	cox2	0
995	AY445918	cox2	0
996	AY654900	cox2	0
997	AY874423	cox2	0
998	AY884128	cox2	0
999	AY916130	cox2	0
1000	AY945289	cox2	0
1001	AY955840	cox2	0
1002	AY962590	cox2	0
1003	AY962591	cox2	0
1004	D31785	cox2	0
1005	D55725	cox2	0
1006	D55726	cox2	0
1007	D55727	cox2	0
1008	DQ058142	cox2	0
1009	DQ207726	cox2	0
1010	DQ217399	cox2	0
1011	DQ351941	cox2	0
1012	DQ443040	cox2	0
1013	DQ443041	cox2	0
1014	DQ443042	cox2	0
1015	DQ443043	cox2	0
1016	DQ443044	cox2	0
1017	DQ443045	cox2	0
1018	DQ443046	cox2	0
1019	DQ443047	cox2	0
1020	DQ443048	cox2	0
1021	DQ443049	cox2	0
1022	DQ443050	cox2	0
1023	DQ443051	cox2	0
1024	DQ443052	cox2	0
1025	DQ443053	cox2	0
1026	DQ443054	cox2	0
1027	DQ443055	cox2	0
1028	DQ443056	cox2	0
1029	DQ443057	cox2	0
1030	DQ443058	cox2	0
1031	DQ443059	cox2	0
1032	DQ443060	cox2	0
1033	DQ443061	cox2	0
1034	DQ443062	cox2	0
1035	DQ443063	cox2	0
1036	DQ443064	cox2	0
1037	DQ443065	cox2	0
1038	DQ443066	cox2	0
1039	DQ443067	cox2	0
1040	DQ443068	cox2	0
1041	DQ443069	cox2	0
1042	DQ443070	cox2	0
1043	DQ443071	cox2	0
1044	DQ443072	cox2	0
1045	DQ443073	cox2	0
1046	DQ443074	cox2	0
1047	DQ443075	cox2	0
1048	DQ443076	cox2	0
1049	DQ443077	cox2	0
1050	DQ443078	cox2	0
1051	DQ443079	cox2	0
1052	DQ443080	cox2	0
1053	DQ443081	cox2	0
1054	DQ443082	cox2	0
1055	DQ443083	cox2	0
1056	DQ443084	cox2	0
1057	DQ443085	cox2	0
1058	DQ443086	cox2	0
1059	DQ443087	cox2	0
1060	DQ443088	cox2	0
1061	DQ443089	cox2	0
1062	DQ443090	cox2	0
1063	DQ443091	cox2	0
1064	DQ443092	cox2	0
1065	DQ443093	cox2	0
1066	DQ443094	cox2	0
1067	DQ443095	cox2	0
1068	DQ443096	cox2	0
1069	DQ443097	cox2	0
1070	DQ443098	cox2	0
1071	DQ443099	cox2	0
1072	DQ443100	cox2	0
1073	DQ443101	cox2	0
1074	DQ443102	cox2	0
1075	DQ443103	cox2	0
1076	DQ443104	cox2	0
1077	DQ443105	cox2	0
1078	DQ443106	cox2	0
1079	DQ443107	cox2	0
1080	DQ443108	cox2	0
1081	DQ443109	cox2	0
1082	DQ443110	cox2	0
1083	DQ443111	cox2	0
1084	DQ443112	cox2	0
1085	DQ443113	cox2	0
1086	DQ443114	cox2	0
1087	DQ443115	cox2	0
1088	DQ443116	cox2	0
1089	DQ443117	cox2	0
1090	DQ443118	cox2	0
1091	J01429	cox2	0
1092	J01485	cox2	0
1093	J05007	cox2	0
1094	K00825	cox2	0
1095	L36888	cox2	0
1096	V00685	cox2	0
1097	V00706	cox2	0
1098	X02439	cox2	0
1099	X14681	cox2	0
1100	X15441	cox2	0
1101	X15999	cox2	0
1102	X54421	cox2	0
1103	X55026	cox2	2
1104	X64821	cox2	0
1105	X64822	cox2	0
1106	X64823	cox2	0
1107	X64824	cox2	0
1108	X64825	cox2	0
1109	X64826	cox2	0
1110	X65223	cox2	0
1111	X66595	cox2	0
1112	X69429	cox2	0
1113	X69430	cox2	0
1114	X69431	cox2	0
1115	X73414	cox2	0
1116	X73415	cox2	0
1117	X74411	cox2	0
1118	X95973	cox2	0
1119	AE016821	cox3	0
1120	AF120716	cox3	0
1121	AF120717	cox3	0
1122	AF275271	cox3	0
1123	AF285261	cox3	1
1124	AF437291	cox3	0
1125	AF447590	cox3	0
1126	AF487277	cox3	0
1127	AF547983	cox3	0
1128	AJ011856	cox3	0
1129	AJ307410	cox3	1
1130	AJ430679	cox3	0
1131	AJ511533	cox3	0
1132	AJ634268	cox3	0
1133	AJ698046	cox3	0
1134	AJ698116	cox3	0
1135	AP007176	cox3	0
1136	AY072697	cox3	0
1137	AY347307	cox3	0
1138	AY445918	cox3	0
1139	AY555919	cox3	0
1140	AY555920	cox3	0
1141	AY555921	cox3	0
1142	AY555922	cox3	0
1143	AY555923	cox3	0
1144	AY555924	cox3	0
1145	AY555925	cox3	0
1146	AY555926	cox3	0
1147	AY555927	cox3	0
1148	AY555928	cox3	0
1149	AY555929	cox3	0
1150	AY555930	cox3	0
1151	AY555931	cox3	0
1152	AY555932	cox3	0
1153	AY555933	cox3	0
1154	AY555934	cox3	0
1155	AY555935	cox3	0
1156	AY555936	cox3	0
1157	AY555937	cox3	0
1158	AY555938	cox3	0
1159	AY555939	cox3	0
1160	AY555940	cox3	0
1161	AY555941	cox3	0
1162	AY555942	cox3	0
1163	AY555943	cox3	0
1164	AY555944	cox3	0
1165	AY555945	cox3	0
1166	AY555946	cox3	0
1167	AY654900	cox3	0
1168	AY874423	cox3	0
1169	AY884128	cox3	0
1170	AY916130	cox3	0
1171	AY935944	cox3	0
1172	AY935945	cox3	0
1173	AY935946	cox3	0
1174	AY945289	cox3	0
1175	AY955840	cox3	0
1176	AY962590	cox3	0
1177	AY962591	cox3	0
1178	D31785	cox3	0
1179	D88389	cox3	0
1180	DQ058142	cox3	0
1181	DQ207726	cox3	0
1182	DQ217399	cox3	0
1183	DQ351941	cox3	0
1184	J01390	cox3	0
1185	J01478	cox3	0
1186	L15359	cox3	1
1187	L36890	cox3	0
1188	S55680	cox3	0
1189	V00668	cox3	0
1190	X06960	cox3	0
1191	X14734	cox3	0
1192	X16868	cox3	0
1193	X54421	cox3	0
1194	X55026	cox3	0
1195	X74411	cox3	0
1196	X88896	cox3	0
1197	X95975	cox3	0
1198	AE016821	lrna	1
1199	AF068139	lrna	0
1200	AF076960	lrna	0
1201	AF257179	lrna	0
1202	AF275271	lrna	0
1203	AF285261	lrna	0
1204	AF308808	lrna	0
1205	AF362463	lrna	0
1206	AF411419	lrna	1
1207	AF411420	lrna	1
1208	AF411421	lrna	2
1209	AF411422	lrna	2
1210	AF411423	lrna	2
1211	AF411424	lrna	2
1212	AF411425	lrna	2
1213	AF411426	lrna	2
1214	AF411427	lrna	1
1215	AF411428	lrna	0
1216	AF411429	lrna	0
1217	AF411430	lrna	0
1218	AF411431	lrna	0
1219	AF411432	lrna	0
1220	AF411433	lrna	0
1221	AF437291	lrna	0
1222	AF447590	lrna	3
1223	AF487277	lrna	2
1224	AF547983	lrna	1
1225	AJ011856	lrna	1
1226	AJ307410	lrna	0
1227	AJ430679	lrna	1
1228	AJ511533	lrna	1
1229	AJ634268	lrna	0
1230	AP007176	lrna	3
1231	AY048997	lrna	0
1232	AY048998	lrna	0
1233	AY048999	lrna	1
1234	AY072697	lrna	0
1235	AY265388	lrna	0
1236	AY279097	lrna	0
1237	AY279098	lrna	0
1238	AY279099	lrna	0
1239	AY293857	lrna	0
1240	AY293858	lrna	0
1241	AY293859	lrna	0
1242	AY293860	lrna	0
1243	AY293861	lrna	0
1244	AY293862	lrna	0
1245	AY293863	lrna	0
1246	AY293864	lrna	0
1247	AY294005	lrna	0
1248	AY294006	lrna	0
1249	AY294007	lrna	0
1250	AY294008	lrna	0
1251	AY347307	lrna	3
1252	AY386171	lrna	0
1253	AY386172	lrna	0
1254	AY386174	lrna	0
1255	AY386175	lrna	0
1256	AY386176	lrna	0
1257	AY386177	lrna	0
1258	AY386178	lrna	0
1259	AY386179	lrna	0
1260	AY386180	lrna	0
1261	AY386182	lrna	0
1262	AY386183	lrna	0
1263	AY386184	lrna	0
1264	AY386185	lrna	0
1265	AY386186	lrna	0
1266	AY386187	lrna	0
1267	AY386188	lrna	0
1268	AY386189	lrna	0
1269	AY386190	lrna	0
1270	AY386191	lrna	0
1271	AY386192	lrna	0
1272	AY386193	lrna	0
1273	AY386194	lrna	0
1274	AY386195	lrna	0
1275	AY386197	lrna	0
1276	AY386198	lrna	0
1277	AY386199	lrna	0
1278	AY386200	lrna	0
1279	AY386201	lrna	0
1280	AY386202	lrna	0
1281	AY568010	lrna	0
1282	AY568011	lrna	1
1283	AY568012	lrna	1
1284	AY568013	lrna	0
1285	AY568014	lrna	0
1286	AY568015	lrna	0
1287	AY568016	lrna	0
1288	AY568017	lrna	0
1289	AY568018	lrna	0
1290	AY568019	lrna	0
1291	AY568020	lrna	1
1292	AY568021	lrna	0
1293	AY568022	lrna	1
1294	AY568023	lrna	0
1295	AY568024	lrna	0
1296	AY568025	lrna	0
1297	AY568026	lrna	0
1298	AY568027	lrna	1
1299	AY568028	lrna	1
1300	AY603135	lrna	1
1301	AY603136	lrna	1
1302	AY603137	lrna	1
1303	AY603138	lrna	2
1304	AY603139	lrna	1
1305	AY603140	lrna	1
1306	AY603141	lrna	1
1307	AY603142	lrna	1
1308	AY603143	lrna	1
1309	AY603144	lrna	1
1310	AY603145	lrna	0
1311	AY603146	lrna	1
1312	AY603147	lrna	1
1313	AY603148	lrna	1
1314	AY654900	lrna	1
1315	AY779285	lrna	0
1316	AY779286	lrna	1
1317	AY779287	lrna	2
1318	AY779288	lrna	2
1319	AY779289	lrna	0
1320	AY779291	lrna	0
1321	AY779292	lrna	0
1322	AY779293	lrna	0
1323	AY779294	lrna	0
1324	AY779295	lrna	0
1325	AY779296	lrna	0
1326	AY779297	lrna	2
1327	AY779298	lrna	1
1328	AY779299	lrna	0
1329	AY779300	lrna	0
1330	AY779301	lrna	0
1331	AY779302	lrna	0
1332	AY779303	lrna	1
1333	AY779304	lrna	2
1334	AY779305	lrna	1
1335	AY779306	lrna	1
1336	AY779307	lrna	1
1337	AY779308	lrna	1
1338	AY779309	lrna	1
1339	AY779310	lrna	0
1340	AY779311	lrna	1
1341	AY779313	lrna	2
1342	AY779314	lrna	1
1343	AY779315	lrna	1
1344	AY779316	lrna	1
1345	AY779317	lrna	2
1346	AY779318	lrna	0
1347	AY779319	lrna	0
1348	AY779320	lrna	1
1349	AY779321	lrna	2
1350	AY779322	lrna	0
1351	AY779323	lrna	1
1352	AY874423	lrna	3
1353	AY884128	lrna	2
1354	AY916130	lrna	3
1355	AY945289	lrna	4
1356	AY955840	lrna	2
1357	D13859	lrna	7
1358	D14567	lrna	8
1359	D31785	lrna	0
1360	DQ090718	lrna	0
1361	DQ090719	lrna	0
1362	DQ090721	lrna	0
1363	DQ090722	lrna	0
1364	DQ090723	lrna	0
1365	DQ090748	lrna	0
1366	DQ090749	lrna	0
1367	DQ207726	lrna	1
1368	DQ217399	lrna	1
1369	DQ351941	lrna	4
1370	DQ452955	lrna	0
1371	DQ480473	lrna	0
1372	J01390	lrna	5
1373	J01427	lrna	1
1374	K00767	lrna	0
1375	L36885	lrna	0
1376	L36903	lrna	0
1377	L37095	lrna	0
1378	M11280	lrna	0
1379	S55628	lrna	0
1380	V00699	lrna	1
1381	X06597	lrna	0
1382	X06961	lrna	5
1383	X14735	lrna	5
1384	X54421	lrna	0
1385	X55026	lrna	5
1386	X68365	lrna	0
1387	X68488	lrna	0
1388	X68489	lrna	0
1389	Z47084	lrna	0
1390	Z47085	lrna	0
1391	Z47086	lrna	0
1392	AF285261	nad1	0
1393	AF447590	nad1	0
1394	AF487277	nad1	0
1395	AJ307410	nad1	1
1396	AP007176	nad1	0
1397	AY128649	nad1	0
1398	AY347307	nad1	1
1399	AY525762	nad1	0
1400	AY548155	nad1	1
1401	AY548157	nad1	1
1402	AY555975	nad1	0
1403	AY555976	nad1	0
1404	AY555977	nad1	0
1405	AY555978	nad1	0
1406	AY555979	nad1	0
1407	AY555980	nad1	0
1408	AY555981	nad1	0
1409	AY555982	nad1	0
1410	AY555983	nad1	0
1411	AY555984	nad1	0
1412	AY555985	nad1	0
1413	AY555986	nad1	0
1414	AY555987	nad1	0
1415	AY555988	nad1	0
1416	AY555989	nad1	0
1417	AY555990	nad1	0
1418	AY555991	nad1	0
1419	AY555992	nad1	0
1420	AY555993	nad1	0
1421	AY555994	nad1	0
1422	AY555995	nad1	0
1423	AY555996	nad1	0
1424	AY555997	nad1	0
1425	AY555998	nad1	0
1426	AY555999	nad1	0
1427	AY556000	nad1	0
1428	AY556001	nad1	0
1429	AY771642	nad1	0
1430	AY874423	nad1	0
1431	AY884128	nad1	0
1432	AY916130	nad1	0
1433	AY935949	nad1	0
1434	AY935950	nad1	0
1435	AY935951	nad1	0
1436	AY945289	nad1	0
1437	AY955840	nad1	1
1438	AY962590	nad1	0
1439	AY962591	nad1	0
1440	D31785	nad1	0
1441	DQ207726	nad1	1
1442	DQ217399	nad1	1
1443	DQ243849	nad1	0
1444	DQ243850	nad1	0
1445	DQ243851	nad1	0
1446	DQ243852	nad1	0
1447	DQ243853	nad1	0
1448	DQ243854	nad1	0
1449	DQ243855	nad1	0
1450	DQ243856	nad1	0
1451	DQ243857	nad1	0
1452	DQ243858	nad1	0
1453	DQ243859	nad1	0
1454	DQ243860	nad1	0
1455	DQ243861	nad1	0
1456	DQ351941	nad1	0
1457	M24233	nad1	0
1458	M38642	nad1	0
1459	S55619	nad1	0
1460	V00650	nad1	0
1461	X03127	nad1	2
1462	X03280	nad1	1
1463	X03660	nad1	0
1464	X13164	nad1	1
1465	X55026	nad1	4
1466	X74411	nad1	0
1467	X96411	nad1	0
1468	X97727	nad1	0
1469	Y18476	nad1	0
1470	Z50030	nad1	0
1471	Z50031	nad1	0
1472	AF080074	nad2	0
1473	AF213177	nad2	0
1474	AF216708	nad2	0
1475	AF285261	nad2	0
1476	AF447590	nad2	1
1477	AF487277	nad2	0
1478	AJ307410	nad2	0
1479	AP007176	nad2	0
1480	AY039836	nad2	0
1481	AY347307	nad2	0
1482	AY391850	nad2	0
1483	AY391851	nad2	0
1484	AY391853	nad2	0
1485	AY771643	nad2	0
1486	AY874423	nad2	1
1487	AY884128	nad2	0
1488	AY916130	nad2	0
1489	AY945289	nad2	1
1490	AY955840	nad2	0
1491	AY962590	nad2	0
1492	AY962591	nad2	0
1493	D31785	nad2	0
1494	DQ178139	nad2	0
1495	DQ178140	nad2	0
1496	DQ207726	nad2	0
1497	DQ217399	nad2	0
1498	DQ351941	nad2	0
1499	X03793	nad2	0
1500	X13337	nad2	0
1501	X14485	nad2	0
1502	X55026	nad2	0
1503	X57636	nad2	0
1504	X74411	nad2	0
1505	Y18476	nad2	0
1506	AF080074	nad3	0
1507	AF285261	nad3	0
1508	AF447590	nad3	0
1509	AF487277	nad3	0
1510	AJ307410	nad3	0
1511	AP007176	nad3	0
1512	AY039836	nad3	0
1513	AY347307	nad3	0
1514	AY391850	nad3	0
1515	AY391851	nad3	0
1516	AY391853	nad3	0
1517	AY556002	nad3	0
1518	AY556003	nad3	0
1519	AY556004	nad3	0
1520	AY556005	nad3	0
1521	AY556006	nad3	0
1522	AY556007	nad3	0
1523	AY556008	nad3	0
1524	AY556009	nad3	0
1525	AY556010	nad3	0
1526	AY556011	nad3	0
1527	AY556012	nad3	0
1528	AY556013	nad3	0
1529	AY556014	nad3	0
1530	AY556015	nad3	0
1531	AY556016	nad3	0
1532	AY556017	nad3	0
1533	AY556018	nad3	0
1534	AY556019	nad3	0
1535	AY556020	nad3	0
1536	AY556021	nad3	0
1537	AY556022	nad3	0
1538	AY556023	nad3	0
1539	AY556024	nad3	0
1540	AY556025	nad3	0
1541	AY556026	nad3	0
1542	AY556027	nad3	0
1543	AY556028	nad3	0
1544	AY874423	nad3	0
1545	AY884128	nad3	0
1546	AY916130	nad3	0
1547	AY935952	nad3	0
1548	AY935953	nad3	0
1549	AY935954	nad3	0
1550	AY945289	nad3	0
1551	AY955840	nad3	0
1552	AY962590	nad3	0
1553	AY962591	nad3	0
1554	D31785	nad3	0
1555	DQ207726	nad3	0
1556	DQ217399	nad3	0
1557	DQ243862	nad3	0
1558	DQ243863	nad3	0
1559	DQ243864	nad3	0
1560	DQ243865	nad3	0
1561	DQ243866	nad3	0
1562	DQ243867	nad3	0
1563	DQ243868	nad3	0
1564	DQ243869	nad3	0
1565	DQ243870	nad3	0
1566	DQ243871	nad3	0
1567	DQ243872	nad3	0
1568	DQ243873	nad3	0
1569	DQ243874	nad3	0
1570	DQ243875	nad3	0
1571	DQ243876	nad3	0
1572	DQ243877	nad3	0
1573	DQ243878	nad3	0
1574	DQ243879	nad3	0
1575	DQ243880	nad3	0
1576	DQ243881	nad3	0
1577	DQ243882	nad3	0
1578	DQ243883	nad3	0
1579	DQ243884	nad3	0
1580	DQ243885	nad3	0
1581	DQ243886	nad3	0
1582	DQ243887	nad3	0
1583	DQ243888	nad3	0
1584	DQ243889	nad3	0
1585	DQ351941	nad3	0
1586	X14485	nad3	0
1587	X15441	nad3	0
1588	X55026	nad3	0
1589	X74411	nad3	0
1590	Y18476	nad3	0
1591	AF285261	nad4	0
1592	AF447590	nad4	1
1593	AF456838	nad4	0
1594	AF487277	nad4	0
1595	AJ307410	nad4	0
1596	AP007176	nad4	1
1597	AY039836	nad4	0
1598	AY347307	nad4	1
1599	AY525762	nad4	0
1600	AY525763	nad4	0
1601	AY525764	nad4	0
1602	AY548156	nad4	0
1603	AY874423	nad4	1
1604	AY884128	nad4	0
1605	AY916130	nad4	0
1606	AY945289	nad4	1
1607	AY955840	nad4	0
1608	AY962590	nad4	0
1609	AY962591	nad4	0
1610	D16253	nad4	0
1611	D31785	nad4	1
1612	DQ207726	nad4	1
1613	DQ217399	nad4	2
1614	DQ243849	nad4	0
1615	DQ243850	nad4	0
1616	DQ243851	nad4	0
1617	DQ243852	nad4	0
1618	DQ243853	nad4	0
1619	DQ243854	nad4	0
1620	DQ243855	nad4	0
1621	DQ243856	nad4	0
1622	DQ243857	nad4	0
1623	DQ243858	nad4	0
1624	DQ243859	nad4	0
1625	DQ243860	nad4	0
1626	DQ243861	nad4	0
1627	DQ351941	nad4	1
1628	J01390	nad4	0
1629	L15359	nad4	0
1630	V00650	nad4	0
1631	X03793	nad4	0
1632	X04161	nad4	0
1633	X05115	nad4	0
1634	X14484	nad4	1
1635	X14485	nad4	0
1636	X55026	nad4	1
1637	X74411	nad4	0
1638	Y18476	nad4	1
1639	Z23072	nad4	0
1640	AF285261	nad5	1
1641	AF447590	nad5	1
1642	AF456838	nad5	1
1643	AF456839	nad5	0
1644	AF456840	nad5	0
1645	AF456841	nad5	0
1646	AF456842	nad5	0
1647	AF456843	nad5	0
1648	AF456844	nad5	0
1649	AF456845	nad5	0
1650	AF487277	nad5	1
1651	AJ307410	nad5	2
1652	AP007176	nad5	1
1653	AY039836	nad5	0
1654	AY221755	nad5	0
1655	AY347307	nad5	1
1656	AY391851	nad5	0
1657	AY525762	nad5	0
1658	AY525763	nad5	0
1659	AY525764	nad5	0
1660	AY548155	nad5	0
1661	AY548156	nad5	0
1662	AY548157	nad5	0
1663	AY771643	nad5	0
1664	AY874423	nad5	2
1665	AY884128	nad5	1
1666	AY916130	nad5	2
1667	AY945289	nad5	2
1668	AY955840	nad5	2
1669	AY962590	nad5	2
1670	AY962591	nad5	2
1671	D16253	nad5	0
1672	D31785	nad5	1
1673	DQ178137	nad5	0
1674	DQ178138	nad5	0
1675	DQ207726	nad5	0
1676	DQ217399	nad5	0
1677	DQ351941	nad5	0
1678	J01390	nad5	0
1679	L15359	nad5	0
1680	V00650	nad5	0
1681	V00655	nad5	0
1682	X03793	nad5	0
1683	X04161	nad5	0
1684	X05115	nad5	2
1685	X14484	nad5	0
1686	X14485	nad5	0
1687	X15011	nad5	0
1688	X55026	nad5	2
1689	X65223	nad5	0
1690	X74411	nad5	2
1691	Y18476	nad5	0
1692	Z69898	nad5	0
1693	AF285261	nad6	0
1694	AF447590	nad6	0
1695	AF487277	nad6	0
1696	AJ307410	nad6	0
1697	AP007176	nad6	0
1698	AY072697	nad6	0
1699	AY128649	nad6	0
1700	AY347307	nad6	0
1701	AY874423	nad6	0
1702	AY884128	nad6	0
1703	AY916130	nad6	0
1704	AY945289	nad6	0
1705	AY955840	nad6	0
1706	AY962590	nad6	0
1707	AY962591	nad6	0
1708	D31785	nad6	0
1709	DQ207726	nad6	0
1710	DQ217399	nad6	0
1711	DQ351941	nad6	0
1712	J01390	nad6	0
1713	S55625	nad6	0
1714	X03126	nad6	0
1715	X06960	nad6	0
1716	X14486	nad6	0
1717	X55026	nad6	0
1718	X74411	nad6	0
1719	X88896	nad6	0
1720	Z23072	nad6	0
1721	AB027340	srna	3
1722	AB027341	srna	3
1723	AB027342	srna	2
1724	AB027343	srna	2
1725	AB027344	srna	2
1726	AB027345	srna	2
1727	AB027346	srna	2
1728	AB027347	srna	3
1729	AB027348	srna	3
1730	AB027349	srna	4
1731	AB027350	srna	3
1732	AB027352	srna	4
1733	AB027353	srna	4
1734	AB027355	srna	3
1735	AB027356	srna	2
1736	AB027357	srna	2
1737	AB027358	srna	1
1738	AB027359	srna	2
1739	AB027360	srna	2
1740	AB027361	srna	2
1741	AB027362	srna	2
1742	AB027363	srna	2
1743	AB031194	srna	3
1744	AB031197	srna	3
1745	AB105799	srna	0
1746	AB105800	srna	0
1747	AB105801	srna	0
1748	AB105802	srna	0
1749	AB182455	srna	0
1750	AB182458	srna	0
1751	AB182460	srna	0
1752	AB182461	srna	0
1753	AB182465	srna	0
1754	AB182467	srna	0
1755	AB182468	srna	0
1756	AB182470	srna	0
1757	AB182473	srna	0
1758	AF003360	srna	0
1759	AF003361	srna	0
1760	AF003362	srna	0
1761	AF003363	srna	0
1762	AF003364	srna	0
1763	AF003365	srna	0
1764	AF003366	srna	0
1765	AF003367	srna	0
1766	AF003368	srna	0
1767	AF003369	srna	0
1768	AF008446	srna	1
1769	AF008447	srna	1
1770	AF008448	srna	1
1771	AF008449	srna	1
1772	AF008450	srna	1
1773	AF008451	srna	1
1774	AF008452	srna	1
1775	AF008453	srna	1
1776	AF008454	srna	1
1777	AF008455	srna	1
1778	AF008456	srna	1
1779	AF008457	srna	1
1780	AF008458	srna	1
1781	AF008459	srna	1
1782	AF008460	srna	1
1783	AF008461	srna	1
1784	AF008462	srna	1
1785	AF008463	srna	1
1786	AF008464	srna	1
1787	AF008465	srna	1
1788	AF008466	srna	1
1789	AF008467	srna	1
1790	AF008468	srna	1
1791	AF008469	srna	1
1792	AF008470	srna	1
1793	AF008471	srna	1
1794	AF008472	srna	1
1795	AF008473	srna	1
1796	AF008474	srna	1
1797	AF008475	srna	1
1798	AF008476	srna	1
1799	AF008477	srna	1
1800	AF008478	srna	1
1801	AF026948	srna	0
1802	AF029891	srna	7
1803	AF051636	srna	1
1804	AF051637	srna	1
1805	AF051638	srna	1
1806	AF051639	srna	1
1807	AF051640	srna	2
1808	AF051641	srna	2
1809	AF051642	srna	2
1810	AF051643	srna	1
1811	AF051644	srna	3
1812	AF051645	srna	1
1813	AF051646	srna	2
1814	AF056626	srna	3
1815	AF060371	srna	1
1816	AF060372	srna	1
1817	AF060373	srna	1
1818	AF060374	srna	1
1819	AF060375	srna	1
1820	AF060376	srna	1
1821	AF069541	srna	2
1822	AF077376	srna	1
1823	AF077377	srna	1
1824	AF077378	srna	1
1825	AF077379	srna	1
1826	AF077380	srna	1
1827	AF077381	srna	1
1828	AF077382	srna	1
1829	AF077383	srna	1
1830	AF077384	srna	1
1831	AF114906	srna	0
1832	AF114911	srna	0
1833	AF114914	srna	0
1834	AF114922	srna	0
1835	AF114935	srna	0
1836	AF114938	srna	0
1837	AF114941	srna	0
1838	AF124995	srna	2
1839	AF124996	srna	2
1840	AF124997	srna	2
1841	AF124998	srna	2
1842	AF124999	srna	2
1843	AF125000	srna	2
1844	AF125001	srna	2
1845	AF125002	srna	2
1846	AF125003	srna	2
1847	AF125004	srna	2
1848	AF125005	srna	2
1849	AF125006	srna	2
1850	AF125007	srna	2
1851	AF125008	srna	2
1852	AF125009	srna	2
1853	AF125010	srna	2
1854	AF125011	srna	2
1855	AF125012	srna	2
1856	AF125013	srna	2
1857	AF125014	srna	2
1858	AF125015	srna	2
1859	AF125016	srna	2
1860	AF125017	srna	2
1861	AF125018	srna	2
1862	AF125019	srna	2
1863	AF125020	srna	2
1864	AF125021	srna	2
1865	AF125022	srna	2
1866	AF125023	srna	2
1867	AF125024	srna	2
1868	AF125025	srna	2
1869	AF125026	srna	2
1870	AF125027	srna	2
1871	AF125028	srna	2
1872	AF125029	srna	2
1873	AF125030	srna	2
1874	AF125031	srna	2
1875	AF125032	srna	2
1876	AF158288	srna	1
1877	AF158289	srna	1
1878	AF158290	srna	1
1879	AF158291	srna	1
1880	AF158292	srna	1
1881	AF158293	srna	1
1882	AF158294	srna	1
1883	AF158295	srna	1
1884	AF158296	srna	1
1885	AF158297	srna	1
1886	AF158298	srna	1
1887	AF158299	srna	1
1888	AF158300	srna	1
1889	AF158301	srna	1
1890	AF229647	srna	1
1891	AF229648	srna	1
1892	AF229649	srna	1
1893	AF229650	srna	1
1894	AF229651	srna	1
1895	AF229652	srna	1
1896	AF229653	srna	1
1897	AF229654	srna	1
1898	AF229655	srna	1
1899	AF229656	srna	1
1900	AF229657	srna	1
1901	AF229658	srna	1
1902	AF229659	srna	1
1903	AF229660	srna	1
1904	AF229661	srna	1
1905	AF229662	srna	1
1906	AF229663	srna	1
1907	AF229664	srna	1
1908	AF229665	srna	1
1909	AF229666	srna	1
1910	AF229667	srna	1
1911	AF229668	srna	1
1912	AF229669	srna	1
1913	AF229670	srna	1
1914	AF229671	srna	1
1915	AF229672	srna	1
1916	AF229673	srna	1
1917	AF229674	srna	1
1918	AF229675	srna	1
1919	AF229676	srna	1
1920	AF229677	srna	1
1921	AF229678	srna	1
1922	AF229679	srna	1
1923	AF229680	srna	1
1924	AF229681	srna	1
1925	AF229682	srna	1
1926	AF230771	srna	0
1927	AF230772	srna	0
1928	AF230773	srna	0
1929	AF230774	srna	0
1930	AF230775	srna	0
1931	AF230776	srna	0
1932	AF230777	srna	0
1933	AF230778	srna	0
1934	AF230779	srna	0
1935	AF230780	srna	0
1936	AF230781	srna	0
1937	AF230782	srna	0
1938	AF230783	srna	0
1939	AF230784	srna	0
1940	AF241466	srna	1
1941	AF241467	srna	1
1942	AF241468	srna	1
1943	AF241469	srna	1
1944	AF241470	srna	1
1945	AF241471	srna	0
1946	AF241472	srna	2
1947	AF241663	srna	1
1948	AF241664	srna	1
1949	AF241665	srna	1
1950	AF241666	srna	1
1951	AF241667	srna	2
1952	AF241668	srna	1
1953	AF241669	srna	1
1954	AF241670	srna	1
1955	AF241671	srna	1
1956	AF241672	srna	1
1957	AF241673	srna	1
1958	AF241674	srna	1
1959	AF241675	srna	1
1960	AF241676	srna	1
1961	AF241677	srna	1
1962	AF241678	srna	0
1963	AF241679	srna	1
1964	AF241680	srna	1
1965	AF241681	srna	1
1966	AF241682	srna	1
1967	AF241683	srna	1
1968	AF241684	srna	1
1969	AF241685	srna	1
1970	AF241686	srna	1
1971	AF241687	srna	1
1972	AF241688	srna	1
1973	AF241689	srna	1
1974	AF241690	srna	1
1975	AF241691	srna	1
1976	AF241692	srna	1
1977	AF241693	srna	1
1978	AF241694	srna	1
1979	AF241695	srna	1
1980	AF241696	srna	1
1981	AF241697	srna	1
1982	AF241698	srna	1
1983	AF241699	srna	1
1984	AF241700	srna	1
1985	AF241701	srna	1
1986	AF241702	srna	1
1987	AF241703	srna	2
1988	AF241704	srna	1
1989	AF241705	srna	1
1990	AF241706	srna	1
1991	AF241707	srna	1
1992	AF241708	srna	1
1993	AF241709	srna	1
1994	AF241710	srna	1
1995	AF241711	srna	1
1996	AF241712	srna	1
1997	AF241713	srna	1
1998	AF241714	srna	1
1999	AF241715	srna	1
[truncated: 2,386 more rows]
