# Supplementary material for: Towards barcode markers in Fungi: an intron map of Ascomycota mitochondria
Source: BMC Bioinformatics. 2009 Jun 16;10(Suppl 6):S15. doi: 10.1186/1471-2105-10-S6-S15 (PMC2697638; doi:10.1186/1471-2105-10-S6-S15)
Supplement: Additional file 2 — List of the Genbank entries retrieved through the Query-based search. This file contains the final non-redundant list of the Genbank accession numbers related to the 5802 entries obtained and further analysed through the new Query-system described in this work, with the aim to read the introns positions and length directly from the Feature Tables. [file 1471-2105-10-S6-S15-S2.xls]

## Sheet: querytable
	Accession	Gene	N. of introns
1	AF271620	atp6	0
2	AF271621	atp6	0
3	AF275271	atp6	0
4	AF285261	atp6	0
5	AF437291	atp6	0
6	AF447590	atp6	0
7	AF456838	atp6	0
8	AF487277	atp6	0
9	AF547983	atp6	0
10	AJ011856	atp6	0
11	AJ307410	atp6	0
12	AJ430679	atp6	1
13	AJ511533	atp6	0
14	AJ634268	atp6	0
15	AM698041	atp6	0
16	AY221755	atp6	0
17	AY263688	atp6	0
18	AY263689	atp6	0
19	AY263690	atp6	0
20	AY263691	atp6	0
21	AY263692	atp6	0
22	AY263693	atp6	0
23	AY263694	atp6	0
24	AY263695	atp6	0
25	AY263696	atp6	0
26	AY263697	atp6	0
27	AY263698	atp6	0
28	AY263699	atp6	0
29	AY263700	atp6	0
30	AY263701	atp6	0
31	AY263702	atp6	0
32	AY263703	atp6	0
33	AY263704	atp6	0
34	AY263705	atp6	0
35	AY263706	atp6	0
36	AY347307	atp6	0
37	AY391850	atp6	0
38	AY391852	atp6	0
39	AY391853	atp6	0
40	AY445918	atp6	0
41	AY489566	atp6	0
42	AY489567	atp6	0
43	AY489568	atp6	0
44	AY489569	atp6	0
45	AY489570	atp6	0
46	AY489571	atp6	0
47	AY489572	atp6	0
48	AY489573	atp6	0
49	AY489574	atp6	0
50	AY489575	atp6	0
51	AY489576	atp6	0
52	AY489577	atp6	0
53	AY489578	atp6	0
54	AY489579	atp6	0
55	AY489580	atp6	0
56	AY489581	atp6	0
57	AY489582	atp6	0
58	AY489583	atp6	0
59	AY489584	atp6	0
60	AY489585	atp6	0
61	AY489586	atp6	0
62	AY489587	atp6	0
63	AY489588	atp6	0
64	AY489589	atp6	0
65	AY489590	atp6	0
66	AY489591	atp6	0
67	AY489592	atp6	0
68	AY489593	atp6	0
69	AY489594	atp6	0
70	AY489595	atp6	0
71	AY489596	atp6	0
72	AY489597	atp6	0
73	AY489598	atp6	0
74	AY489599	atp6	0
75	AY489600	atp6	0
76	AY525763	atp6	0
77	AY654900	atp6	0
78	AY874423	atp6	0
79	AY884128	atp6	0
80	AY916130	atp6	0
81	AY945289	atp6	0
82	AY955840	atp6	0
83	AY962590	atp6	0
84	AY962591	atp6	0
85	AY986471	atp6	0
86	AY986472	atp6	0
87	AY986473	atp6	0
88	AY986474	atp6	0
89	D31785	atp6	0
90	DQ058142	atp6	0
91	DQ207726	atp6	0
92	DQ217399	atp6	0
93	DQ351941	atp6	0
94	DQ364632	atp6	1
95	EU004203	atp6	0
96	EU053989	atp6	1
97	J01390	atp6	0
98	K02655	atp6	2
99	L14642	atp6	1
100	L15359	atp6	0
101	L19866	atp6	0
102	NC_001224	atp6	0
103	NC_001326	atp6	0
104	NC_001329	atp6	1
105	NC_001762	atp6	0
106	NC_002653	atp6	0
107	NC_002659	atp6	0
108	NC_003388	atp6	0
109	NC_003920	atp6	0
110	NC_004312	atp6	0
111	NC_004332	atp6	0
112	NC_004514	atp6	0
113	NC_004691	atp6	0
114	NC_004918	atp6	1
115	NC_005253	atp6	0
116	NC_005256	atp6	0
117	NC_005972	atp6	0
118	NC_006077	atp6	0
119	NC_006626	atp6	0
120	NC_006971	atp6	0
121	NC_006972	atp6	0
122	NC_007394	atp6	0
123	NC_007445	atp6	0
124	NC_007597	atp6	0
125	NC_007780	atp6	0
126	NC_007935	atp6	0
127	NC_008068	atp6	0
128	NC_008248	atp6	0
129	NC_009493	atp6	1
130	NC_009638	atp6	0
131	NC_009746	atp6	1
132	X04161	atp6	0
133	X06050	atp6	0
134	X15602	atp6	1
135	X54421	atp6	0
136	X54552	atp6	0
137	X55026	atp6	1
138	X55653	atp6	0
139	X74411	atp6	0
140	X88896	atp6	0
141	Z23072	atp6	0
142	AB000566	cytb	0
143	AB000567	cytb	0
144	AB000568	cytb	0
145	AB000569	cytb	0
146	AB000570	cytb	0
147	AB000571	cytb	0
148	AB000572	cytb	0
149	AB000573	cytb	0
150	AB000574	cytb	0
151	AB000575	cytb	0
152	AB000576	cytb	0
153	AB000577	cytb	0
154	AB000578	cytb	0
155	AB000579	cytb	0
156	AB000580	cytb	0
157	AB000581	cytb	0
158	AB000582	cytb	0
159	AB000583	cytb	0
160	AB000586	cytb	0
161	AB000587	cytb	0
162	AB000588	cytb	0
163	AB000589	cytb	0
164	AB000590	cytb	0
165	AB000591	cytb	0
166	AB000592	cytb	0
167	AB000593	cytb	0
168	AB000594	cytb	0
169	AB000595	cytb	0
170	AB000596	cytb	0
171	AB000597	cytb	0
172	AB000598	cytb	0
173	AB000599	cytb	0
174	AB000600	cytb	0
175	AB000601	cytb	0
176	AB000602	cytb	0
177	AB000603	cytb	0
178	AB019988	cytb	0
179	AB019989	cytb	0
180	AB019991	cytb	0
181	AB019992	cytb	0
182	AB019993	cytb	0
183	AB019995	cytb	0
184	AB019996	cytb	0
185	AB019997	cytb	0
186	AB019998	cytb	0
187	AB019999	cytb	0
188	AB020000	cytb	0
189	AB020001	cytb	0
190	AB020002	cytb	0
191	AB020003	cytb	0
192	AB020004	cytb	0
193	AB020005	cytb	0
194	AB020006	cytb	0
195	AB020007	cytb	0
196	AB020008	cytb	0
197	AB020009	cytb	0
198	AB020010	cytb	0
199	AB020011	cytb	0
200	AB020012	cytb	0
201	AB022822	cytb	0
202	AB022823	cytb	0
203	AB022824	cytb	0
204	AB022825	cytb	0
205	AB022826	cytb	0
206	AB022827	cytb	0
207	AB022828	cytb	0
208	AB022829	cytb	0
209	AB022830	cytb	0
210	AB022831	cytb	0
211	AB022832	cytb	0
212	AB022833	cytb	0
213	AB022834	cytb	0
214	AB022835	cytb	0
215	AB022836	cytb	0
216	AB022837	cytb	0
217	AB022838	cytb	0
218	AB022839	cytb	0
219	AB022840	cytb	0
220	AB022841	cytb	0
221	AB022842	cytb	0
222	AB022843	cytb	0
223	AB022844	cytb	0
224	AB022845	cytb	0
225	AB025434	cytb	0
226	AB025435	cytb	0
227	AB025436	cytb	0
228	AB025437	cytb	0
229	AB025438	cytb	0
230	AB025439	cytb	0
231	AB025440	cytb	0
232	AB025441	cytb	0
233	AB025442	cytb	0
234	AB025443	cytb	0
235	AB025444	cytb	0
236	AB025445	cytb	0
237	AB025446	cytb	0
238	AB025447	cytb	0
239	AB025448	cytb	0
240	AB025449	cytb	0
241	AB025450	cytb	0
242	AB025451	cytb	0
243	AB025452	cytb	0
244	AB025453	cytb	0
245	AB025454	cytb	0
246	AB025455	cytb	0
247	AB025456	cytb	0
248	AB025457	cytb	0
249	AB025458	cytb	0
250	AB025459	cytb	0
251	AB025460	cytb	0
252	AB025461	cytb	0
253	AB025462	cytb	0
254	AB025463	cytb	0
255	AB025464	cytb	0
256	AB025465	cytb	0
257	AB025466	cytb	0
258	AB025467	cytb	0
259	AB025468	cytb	0
260	AB025469	cytb	0
261	AB025470	cytb	0
262	AB025471	cytb	0
263	AB025472	cytb	0
264	AB025473	cytb	0
265	AB025474	cytb	0
266	AB025475	cytb	0
267	AB025476	cytb	0
268	AB025477	cytb	0
269	AB025478	cytb	0
270	AB025479	cytb	0
271	AB025480	cytb	0
272	AB025481	cytb	0
273	AB025482	cytb	0
274	AB025483	cytb	0
275	AB025484	cytb	0
276	AB025485	cytb	0
277	AB025486	cytb	0
278	AB025487	cytb	0
279	AB025488	cytb	0
280	AB025489	cytb	0
281	AB025490	cytb	0
282	AB025491	cytb	0
283	AB025492	cytb	0
284	AB025493	cytb	0
285	AB025494	cytb	0
286	AB025495	cytb	0
287	AB025496	cytb	0
288	AB025497	cytb	0
289	AB025498	cytb	0
290	AB025499	cytb	0
291	AB025500	cytb	0
292	AB025501	cytb	0
293	AB025502	cytb	0
294	AB025503	cytb	0
295	AB025504	cytb	0
296	AB025505	cytb	0
297	AB025506	cytb	0
298	AB025507	cytb	0
299	AB025508	cytb	0
300	AB025509	cytb	0
301	AB025510	cytb	0
302	AB025511	cytb	0
303	AB025512	cytb	0
304	AB025513	cytb	0
305	AB025514	cytb	0
306	AB025515	cytb	0
307	AB025516	cytb	0
308	AB025517	cytb	0
309	AB025518	cytb	0
310	AB025519	cytb	0
311	AB025520	cytb	0
312	AB025521	cytb	0
313	AB025522	cytb	0
314	AB025523	cytb	0
315	AB025524	cytb	0
316	AB025525	cytb	0
317	AB025526	cytb	0
318	AB025527	cytb	0
319	AB025528	cytb	0
320	AB025529	cytb	0
321	AB025746	cytb	0
322	AB025747	cytb	0
323	AB025748	cytb	0
324	AB025749	cytb	0
325	AB025750	cytb	0
326	AB025751	cytb	0
327	AB025752	cytb	0
328	AB025753	cytb	0
329	AB025754	cytb	0
330	AB025755	cytb	0
331	AB025756	cytb	0
332	AB025757	cytb	0
333	AB025758	cytb	0
334	AB025759	cytb	0
335	AB025760	cytb	0
336	AB025761	cytb	0
337	AB025762	cytb	0
338	AB025763	cytb	0
339	AB025764	cytb	0
340	AB025765	cytb	0
341	AB025766	cytb	0
342	AB025767	cytb	0
343	AB025768	cytb	0
344	AB025769	cytb	0
345	AB025770	cytb	0
346	AB025771	cytb	0
347	AB025772	cytb	0
348	AB025773	cytb	0
349	AB025774	cytb	0
350	AB025775	cytb	0
351	AB025776	cytb	0
352	AB025777	cytb	0
353	AB025813	cytb	0
354	AB025814	cytb	0
355	AB025815	cytb	0
356	AB025816	cytb	0
357	AB025817	cytb	0
358	AB025818	cytb	0
359	AB025819	cytb	0
360	AB025820	cytb	0
361	AB025821	cytb	0
362	AB025822	cytb	0
363	AB025823	cytb	0
364	AB025824	cytb	0
365	AB025825	cytb	0
366	AB025826	cytb	0
367	AB025827	cytb	0
368	AB025828	cytb	0
369	AB025829	cytb	0
370	AB025830	cytb	0
371	AB025831	cytb	0
372	AB025832	cytb	0
373	AB025833	cytb	0
374	AB025834	cytb	0
375	AB025835	cytb	0
376	AB025836	cytb	0
377	AB025837	cytb	0
378	AB025838	cytb	0
379	AB025839	cytb	0
380	AB025840	cytb	0
381	AB025841	cytb	0
382	AB025842	cytb	0
383	AB025843	cytb	0
384	AB025844	cytb	0
385	AB025845	cytb	0
386	AB025846	cytb	0
387	AB025847	cytb	0
388	AB025848	cytb	0
389	AB025849	cytb	0
390	AB025850	cytb	0
391	AB025851	cytb	0
392	AB025852	cytb	0
393	AB025853	cytb	0
394	AB025854	cytb	0
395	AB025855	cytb	0
396	AB025856	cytb	0
397	AB025857	cytb	0
398	AB025858	cytb	0
399	AB025859	cytb	0
400	AB025860	cytb	0
401	AB025861	cytb	0
402	AB025862	cytb	0
403	AB025863	cytb	0
404	AB025864	cytb	0
405	AB025865	cytb	0
406	AB025866	cytb	0
407	AB025867	cytb	0
408	AB025868	cytb	0
409	AB025869	cytb	0
410	AB025870	cytb	0
411	AB025871	cytb	0
412	AB025872	cytb	0
413	AB025873	cytb	0
414	AB025874	cytb	0
415	AB025875	cytb	0
416	AB025876	cytb	0
417	AB025877	cytb	0
418	AB025878	cytb	0
419	AB025879	cytb	0
420	AB025880	cytb	0
421	AB025881	cytb	0
422	AB025882	cytb	0
423	AB025883	cytb	0
424	AB025884	cytb	0
425	AB025885	cytb	0
426	AB025886	cytb	0
427	AB025887	cytb	0
428	AB025888	cytb	0
429	AB025889	cytb	0
430	AB025890	cytb	0
431	AB025891	cytb	0
432	AB025892	cytb	0
433	AB025893	cytb	0
434	AB025894	cytb	0
435	AB025895	cytb	0
436	AB025896	cytb	0
437	AB025897	cytb	0
438	AB025898	cytb	0
439	AB025899	cytb	0
440	AB025900	cytb	0
441	AB025901	cytb	0
442	AB026120	cytb	1
443	AB038763	cytb	0
444	AB040770	cytb	0
445	AB040771	cytb	0
446	AB040772	cytb	0
447	AB040773	cytb	0
448	AB040774	cytb	0
449	AB040775	cytb	0
450	AB044909	cytb	0
451	AB044910	cytb	0
452	AB044911	cytb	0
453	AB044912	cytb	0
454	AB044913	cytb	0
455	AB044914	cytb	0
456	AB044915	cytb	0
457	AB044916	cytb	0
458	AB044917	cytb	0
459	AB044918	cytb	0
460	AB044919	cytb	0
461	AB044920	cytb	0
462	AB044921	cytb	0
463	AB044922	cytb	0
464	AB044923	cytb	0
465	AB044924	cytb	0
466	AB044925	cytb	0
467	AB044926	cytb	0
468	AB044927	cytb	0
469	AB044928	cytb	0
470	AB044929	cytb	0
471	AB044930	cytb	0
472	AB044931	cytb	0
473	AB044932	cytb	0
474	AB044933	cytb	0
475	AB045695	cytb	0
476	AB045696	cytb	0
477	AB045697	cytb	0
478	AB045698	cytb	0
479	AB045699	cytb	0
480	AB045700	cytb	0
481	AB045701	cytb	0
482	AB045702	cytb	0
483	AB051581	cytb	0
484	AB051582	cytb	0
485	AB051583	cytb	0
486	AB051584	cytb	0
487	AB051585	cytb	0
488	AB051586	cytb	0
489	AB051587	cytb	0
490	AB051588	cytb	0
491	AB051589	cytb	0
492	AB051590	cytb	0
493	AB051591	cytb	0
494	AB051592	cytb	0
495	AB051593	cytb	0
496	AB051594	cytb	0
497	AB051595	cytb	0
498	AB051596	cytb	0
499	AB051597	cytb	0
500	AB051598	cytb	0
501	AB051599	cytb	0
502	AB051600	cytb	0
503	AB051601	cytb	0
504	AB051602	cytb	0
505	AB051603	cytb	0
506	AB051604	cytb	0
507	AB051605	cytb	0
508	AB051606	cytb	0
509	AB051607	cytb	0
510	AB051608	cytb	0
511	AB051609	cytb	0
512	AB051610	cytb	0
513	AB051611	cytb	0
514	AB051612	cytb	0
515	AB051613	cytb	0
516	AB051614	cytb	0
517	AB051615	cytb	0
518	AB053456	cytb	0
519	AB053457	cytb	0
520	AB053458	cytb	0
521	AB053459	cytb	0
522	AB053460	cytb	0
523	AB053461	cytb	0
524	AB053462	cytb	0
525	AB053463	cytb	0
526	AB055588	cytb	0
527	AB055589	cytb	0
528	AB055590	cytb	0
529	AB055591	cytb	0
530	AB055592	cytb	0
531	AB055593	cytb	0
532	AB055594	cytb	0
533	AB055595	cytb	0
534	AB055596	cytb	0
535	AB055597	cytb	0
536	AB055598	cytb	0
537	AB055599	cytb	0
538	AB055600	cytb	0
539	AB055601	cytb	0
540	AB055602	cytb	0
541	AB231863	cytb	0
542	AB253492	cytb	0
543	AB253493	cytb	0
544	AB253494	cytb	0
545	AB253495	cytb	0
546	AB253496	cytb	0
547	AB253497	cytb	0
548	AB253498	cytb	0
549	AB253499	cytb	0
550	AB253500	cytb	0
551	AB253501	cytb	0
552	AB253502	cytb	0
553	AB253503	cytb	0
554	AB253504	cytb	0
555	AB253505	cytb	0
556	AB253506	cytb	0
557	AB253507	cytb	0
558	AB253508	cytb	0
559	AB253509	cytb	0
560	AB253510	cytb	0
561	AB253511	cytb	0
562	AB253512	cytb	0
563	AB262969	cytb	3
564	AB262970	cytb	0
565	AF004559	cytb	6
566	AF047029	cytb	0
567	AF074871	cytb	0
568	AF074872	cytb	0
569	AF121770	cytb	0
570	AF123598	cytb	1
571	AF275271	cytb	0
572	AF315721	cytb	1
573	AF320341	cytb	0
574	AF320342	cytb	0
575	AF320343	cytb	0
576	AF320344	cytb	0
577	AF320345	cytb	0
578	AF320346	cytb	0
579	AF321304	cytb	0
580	AF343069	cytb	1
581	AF343070	cytb	1
582	AF343441	cytb	0
583	AF343442	cytb	0
584	AF437291	cytb	0
585	AF447590	cytb	2
586	AF487277	cytb	0
587	AF547983	cytb	0
588	AJ011856	cytb	5
589	AJ249984	cytb	1
590	AJ249985	cytb	1
591	AJ293566	cytb	0
592	AJ293567	cytb	0
593	AJ307410	cytb	4
594	AJ430679	cytb	3
595	AJ511533	cytb	0
596	AJ634268	cytb	0
597	AM698041	cytb	0
598	AY245424	cytb	0
599	AY245425	cytb	0
600	AY245426	cytb	0
601	AY245427	cytb	0
602	AY247413	cytb	0
603	AY263408	cytb	0
604	AY263409	cytb	0
605	AY263410	cytb	0
606	AY263411	cytb	0
607	AY263412	cytb	0
608	AY263413	cytb	0
609	AY263414	cytb	0
610	AY285743	cytb	0
611	AY347307	cytb	1
612	AY445918	cytb	0
613	AY494994	cytb	0
614	AY494995	cytb	0
615	AY494996	cytb	0
616	AY494997	cytb	0
617	AY494998	cytb	0
618	AY494999	cytb	0
619	AY495000	cytb	0
620	AY495001	cytb	0
621	AY495002	cytb	0
622	AY495003	cytb	0
623	AY495004	cytb	0
624	AY495005	cytb	0
625	AY495006	cytb	0
626	AY495007	cytb	0
627	AY495008	cytb	0
628	AY495009	cytb	0
629	AY495010	cytb	0
630	AY495011	cytb	0
631	AY495012	cytb	0
632	AY495013	cytb	0
633	AY495014	cytb	0
634	AY495015	cytb	0
635	AY495016	cytb	0
636	AY495017	cytb	0
637	AY495018	cytb	0
638	AY495019	cytb	0
639	AY495020	cytb	0
640	AY495021	cytb	0
641	AY495022	cytb	0
642	AY504667	cytb	0
643	AY654900	cytb	0
644	AY738516	cytb	0
645	AY738526	cytb	0
646	AY738527	cytb	0
647	AY738528	cytb	0
648	AY832913	cytb	0
649	AY832914	cytb	0
650	AY832915	cytb	0
651	AY832916	cytb	1
652	AY832917	cytb	0
653	AY874423	cytb	0
654	AY884128	cytb	0
655	AY916130	cytb	1
656	AY945289	cytb	0
657	AY955840	cytb	2
658	AY962590	cytb	1
659	AY962591	cytb	1
660	D31785	cytb	0
661	D63375	cytb	0
662	DQ058142	cytb	0
663	DQ178141	cytb	0
664	DQ178142	cytb	0
665	DQ207726	cytb	0
666	DQ209283	cytb	0
667	DQ209284	cytb	4
668	DQ209285	cytb	0
669	DQ217399	cytb	0
670	DQ351941	cytb	0
671	DQ364632	cytb	5
672	DQ463419	cytb	0
673	DQ534067	cytb	0
674	DQ534068	cytb	0
675	DQ534069	cytb	0
676	DQ534070	cytb	0
677	DQ534071	cytb	0
678	DQ534072	cytb	0
679	DQ534073	cytb	0
680	DQ534074	cytb	0
681	DQ840629	cytb	0
682	DQ840631	cytb	0
683	DQ840632	cytb	0
684	DQ840634	cytb	0
685	DQ840637	cytb	0
686	DQ840639	cytb	0
687	DQ840641	cytb	0
688	DQ840642	cytb	0
689	DQ919067	cytb	3
690	DQ919068	cytb	2
691	EF088827	cytb	0
692	EF088828	cytb	0
693	EF137815	cytb	0
694	EF137816	cytb	0
695	EF137817	cytb	0
696	EF137818	cytb	0
697	EF137819	cytb	0
698	EF137820	cytb	0
699	EF137821	cytb	0
700	EF137822	cytb	0
701	EF137823	cytb	0
702	EF137824	cytb	0
703	EF137825	cytb	0
704	EF137826	cytb	0
705	EF137827	cytb	0
706	EF137828	cytb	0
707	EF137829	cytb	0
708	EF137830	cytb	0
709	EF137831	cytb	0
710	EF137832	cytb	0
711	EF137833	cytb	0
712	EF137834	cytb	0
713	EF137835	cytb	0
714	EF137836	cytb	0
715	EF137837	cytb	0
716	EF176921	cytb	0
717	EF599948	cytb	0
718	EF599949	cytb	0
719	EF636928	cytb	0
720	EF636929	cytb	0
721	EF636930	cytb	0
722	EF636931	cytb	0
723	EF636932	cytb	0
724	EF636933	cytb	0
725	EF636934	cytb	0
726	EF636935	cytb	0
727	EF636936	cytb	0
728	EF636937	cytb	0
729	EF636938	cytb	0
730	EF636939	cytb	0
731	EF636940	cytb	0
732	EF636941	cytb	0
733	EF636942	cytb	0
734	EF636943	cytb	0
735	EF636944	cytb	0
736	EF636945	cytb	0
737	EU004203	cytb	5
738	EU035603	cytb	1
739	EU035604	cytb	2
740	EU053205	cytb	0
741	EU053989	cytb	1
742	M37324	cytb	2
743	NC_001224	cytb	5
744	NC_001326	cytb	1
745	NC_001329	cytb	2
746	NC_001762	cytb	0
747	NC_002659	cytb	4
748	NC_003388	cytb	2
749	NC_003920	cytb	0
750	NC_004312	cytb	0
751	NC_004332	cytb	0
752	NC_004514	cytb	0
753	NC_004691	cytb	0
754	NC_004918	cytb	3
755	NC_005253	cytb	2
756	NC_005256	cytb	1
757	NC_005972	cytb	0
758	NC_006077	cytb	0
759	NC_006626	cytb	0
760	NC_006971	cytb	1
761	NC_006972	cytb	1
762	NC_007394	cytb	1
763	NC_007445	cytb	0
764	NC_007597	cytb	0
765	NC_007780	cytb	0
766	NC_007935	cytb	2
767	NC_008068	cytb	0
768	NC_008248	cytb	0
769	NC_009493	cytb	5
770	NC_009638	cytb	0
771	NC_009746	cytb	1
772	V00696	cytb	2
773	X14637	cytb	0
774	X51480	cytb	2
775	X54421	cytb	1
776	X55026	cytb	3
777	X59280	cytb	4
778	X66593	cytb	0
779	X66594	cytb	1
780	X74411	cytb	2
781	X84042	cytb	0
782	X87996	cytb	0
783	X87999	cytb	0
784	Y18476	cytb	0
785	AF123599	co1	1
786	AF123600	co1	2
787	AF177534	co1	1
788	AF178443	co1	1
789	AF178444	co1	1
790	AF178445	co1	1
791	AF178446	co1	1
792	AF178447	co1	1
793	AF178448	co1	1
794	AF271619	co1	3
795	AF275271	co1	5
796	AF315722	co1	2
797	AF437291	co1	2
798	AF447590	co1	5
799	AF487277	co1	0
800	AF547983	co1	2
801	AJ011856	co1	7
802	AJ307410	co1	9
803	AJ430679	co1	3
804	AJ511533	co1	3
805	AJ634268	co1	3
806	AM698041	co1	0
807	AY347307	co1	7
808	AY445918	co1	5
809	AY610955	co1	0
810	AY654900	co1	3
811	AY693993	co1	0
812	AY802759	co1	3
813	AY874423	co1	0
814	AY884128	co1	0
815	AY916130	co1	1
816	AY945289	co1	0
817	AY955840	co1	8
818	AY962590	co1	1
819	AY962591	co1	0
820	D31785	co1	1
821	DQ026513	co1	2
822	DQ058142	co1	1
823	DQ171926	co1	1
824	DQ171927	co1	1
825	DQ171928	co1	1
826	DQ171929	co1	1
827	DQ171930	co1	1
828	DQ171931	co1	1
829	DQ171932	co1	1
830	DQ171933	co1	1
831	DQ171934	co1	1
832	DQ171935	co1	1
833	DQ207726	co1	1
834	DQ217399	co1	3
835	DQ311640	co1	0
836	DQ351941	co1	0
837	DQ364632	co1	12
838	DQ376035	co1	1
839	EF180096	co1	0
840	EF180097	co1	0
841	EF180098	co1	0
842	EF180099	co1	0
843	EF180100	co1	0
844	EF180101	co1	0
845	EF180102	co1	0
846	EF180103	co1	0
847	EF180104	co1	0
848	EF180105	co1	0
849	EF180106	co1	0
850	EF180107	co1	0
851	EF180108	co1	0
852	EF180109	co1	0
853	EF180110	co1	0
854	EF180111	co1	0
855	EF180112	co1	0
856	EF180113	co1	0
857	EF180114	co1	0
858	EF180115	co1	0
859	EF180116	co1	0
860	EF180117	co1	0
861	EF180118	co1	0
862	EF180119	co1	0
863	EF180120	co1	0
864	EF180121	co1	0
865	EF180122	co1	0
866	EF180123	co1	0
867	EF180124	co1	0
868	EF180125	co1	0
869	EF180126	co1	0
870	EF180127	co1	0
871	EF180128	co1	0
872	EF180129	co1	0
873	EF180130	co1	0
874	EF180131	co1	0
875	EF180132	co1	0
876	EF180133	co1	0
877	EF180134	co1	0
878	EF180135	co1	0
879	EF180136	co1	0
880	EF180137	co1	0
881	EF180138	co1	0
882	EF180139	co1	0
883	EF180140	co1	0
884	EF180141	co1	0
885	EF180142	co1	0
886	EF180143	co1	0
887	EF180144	co1	0
888	EF180145	co1	0
889	EF180146	co1	0
890	EF180147	co1	0
891	EF180148	co1	0
892	EF180149	co1	0
893	EF180150	co1	0
894	EF180151	co1	0
895	EF180152	co1	0
896	EF180153	co1	0
897	EF180154	co1	0
898	EF180155	co1	0
899	EF180156	co1	0
900	EF180157	co1	0
901	EF180158	co1	0
902	EF180159	co1	0
903	EF180160	co1	0
904	EF180161	co1	0
905	EF180162	co1	0
906	EF180163	co1	0
907	EF180164	co1	0
908	EF180165	co1	0
909	EF180166	co1	0
910	EF180167	co1	0
911	EF180168	co1	0
912	EF180169	co1	0
913	EF180170	co1	0
914	EF180171	co1	0
915	EF180172	co1	0
916	EF180173	co1	0
917	EF180174	co1	0
918	EF180175	co1	0
919	EF180176	co1	0
920	EF180177	co1	0
921	EF180178	co1	0
922	EF180179	co1	0
923	EF180180	co1	0
924	EF180181	co1	0
925	EF180182	co1	0
926	EF180183	co1	0
927	EF180184	co1	0
928	EF180185	co1	0
929	EF180186	co1	0
930	EF180187	co1	0
931	EF180188	co1	0
932	EF180189	co1	0
933	EF180190	co1	0
934	EF180191	co1	0
935	EF180192	co1	0
936	EF180193	co1	0
937	EF180194	co1	0
938	EF180195	co1	0
939	EF180196	co1	0
940	EF180197	co1	0
941	EF180198	co1	0
942	EF180199	co1	0
943	EF180200	co1	0
944	EF180201	co1	0
945	EF180202	co1	0
946	EF180203	co1	0
947	EF180204	co1	0
948	EF180205	co1	0
949	EF180206	co1	0
950	EF180207	co1	0
951	EF180208	co1	0
952	EF180209	co1	0
953	EF180210	co1	0
954	EF180211	co1	0
955	EF180212	co1	0
956	EF180213	co1	0
957	EF180214	co1	0
958	EF180215	co1	0
959	EF180216	co1	0
960	EF180217	co1	0
961	EF180218	co1	0
962	EF180219	co1	0
963	EF180220	co1	0
964	EF180221	co1	0
965	EF180222	co1	0
966	EF180223	co1	0
967	EF180224	co1	0
968	EF180225	co1	0
969	EF180226	co1	0
970	EF180227	co1	0
971	EF180228	co1	0
972	EF180229	co1	0
973	EF180230	co1	0
974	EF180231	co1	0
975	EF180232	co1	0
976	EF180233	co1	0
977	EF180234	co1	0
978	EF180235	co1	0
979	EF180236	co1	0
980	EF180237	co1	0
981	EF180238	co1	0
982	EF180239	co1	0
983	EF180240	co1	0
984	EF180241	co1	0
985	EF180242	co1	0
986	EF180243	co1	0
987	EF180244	co1	0
988	EF180245	co1	0
989	EF180246	co1	0
990	EF180247	co1	0
991	EF180248	co1	0
992	EF180249	co1	0
993	EF180250	co1	0
994	EF180251	co1	0
995	EF180252	co1	0
996	EF180253	co1	0
997	EF180254	co1	0
998	EF180255	co1	0
999	EF180256	co1	0
1000	EF180257	co1	0
1001	EF180258	co1	0
1002	EF180259	co1	0
1003	EF180260	co1	0
1004	EF180261	co1	0
1005	EF180262	co1	0
1006	EF180263	co1	0
1007	EF180264	co1	0
1008	EF180265	co1	0
1009	EF180266	co1	0
1010	EF180267	co1	0
1011	EF180268	co1	0
1012	EF180269	co1	0
1013	EF180270	co1	0
1014	EF180271	co1	0
1015	EF180272	co1	0
1016	EF180273	co1	0
1017	EF180274	co1	0
1018	EF180275	co1	0
1019	EF180276	co1	0
1020	EF180277	co1	0
1021	EF180278	co1	0
1022	EF180279	co1	0
1023	EF180280	co1	0
1024	EF180281	co1	0
1025	EF180282	co1	0
1026	EF180283	co1	0
1027	EF180284	co1	0
1028	EF180285	co1	0
1029	EF180286	co1	0
1030	EF180287	co1	0
1031	EF180288	co1	0
1032	EF180289	co1	0
1033	EF180290	co1	0
1034	EF180291	co1	0
1035	EF180292	co1	0
1036	EF180293	co1	0
1037	EF180294	co1	0
1038	EF180295	co1	0
1039	EF180296	co1	0
1040	EF180297	co1	0
1041	EF180298	co1	0
1042	EF180299	co1	0
1043	EF180300	co1	0
1044	EF180301	co1	0
1045	EF180302	co1	0
1046	EF180303	co1	0
1047	EF180304	co1	0
1048	EF180305	co1	0
1049	EF180306	co1	0
1050	EF180307	co1	0
1051	EF180308	co1	0
1052	EF180309	co1	0
1053	EF180310	co1	0
1054	EF180311	co1	0
1055	EF180312	co1	0
1056	EF180313	co1	0
1057	EF180314	co1	0
1058	EF180315	co1	0
1059	EF180316	co1	0
1060	EF180317	co1	0
1061	EF180318	co1	0
1062	EF180319	co1	0
1063	EF180320	co1	0
1064	EF180321	co1	0
1065	EF180322	co1	0
1066	EF180323	co1	0
1067	EF180324	co1	0
1068	EF180325	co1	0
1069	EF180326	co1	0
1070	EF180327	co1	0
1071	EF180328	co1	0
1072	EF180329	co1	0
1073	EF180330	co1	0
1074	EF180331	co1	0
1075	EF180332	co1	0
1076	EF180333	co1	0
1077	EF180334	co1	0
1078	EF180335	co1	0
1079	EF180336	co1	0
1080	EF180337	co1	0
1081	EF180338	co1	0
1082	EF180339	co1	0
1083	EF180340	co1	0
1084	EF180341	co1	0
1085	EF180342	co1	0
1086	EF180343	co1	0
1087	EF180344	co1	0
1088	EF180345	co1	0
1089	EF180346	co1	0
1090	EF180347	co1	0
1091	EF180348	co1	0
1092	EF180349	co1	0
1093	EF180350	co1	0
1094	EF180351	co1	0
1095	EF180352	co1	0
1096	EF180353	co1	0
1097	EF180354	co1	0
1098	EF180355	co1	0
1099	EF180356	co1	0
1100	EF180357	co1	0
1101	EF180358	co1	0
1102	EF180359	co1	0
1103	EF180360	co1	0
1104	EF180361	co1	0
1105	EF180362	co1	0
1106	EF180363	co1	0
1107	EF180364	co1	0
1108	EF180365	co1	0
1109	EF180366	co1	0
1110	EF180367	co1	0
1111	EF180368	co1	0
1112	EF180369	co1	0
1113	EF180370	co1	0
1114	EF180371	co1	0
1115	EF180372	co1	0
1116	EF180373	co1	0
1117	EF180374	co1	0
1118	EF180375	co1	0
1119	EF180376	co1	0
1120	EF180377	co1	0
1121	EF180378	co1	0
1122	EF180379	co1	0
1123	EF180380	co1	0
1124	EF180381	co1	0
1125	EF180382	co1	0
1126	EF180383	co1	0
1127	EF180384	co1	0
1128	EF180385	co1	0
1129	EF180386	co1	0
1130	EF180387	co1	0
1131	EF180388	co1	0
1132	EF180389	co1	0
1133	EF180390	co1	0
1134	EF180391	co1	0
1135	EF180392	co1	0
1136	EF180393	co1	0
1137	EF180394	co1	0
1138	EF180395	co1	0
1139	EF180396	co1	0
1140	EF180397	co1	0
1141	EF180398	co1	0
1142	EF180399	co1	0
1143	EF180400	co1	0
1144	EF180401	co1	0
1145	EF180402	co1	0
1146	EF180403	co1	0
1147	EF180404	co1	0
1148	EF180405	co1	0
1149	EF180406	co1	0
1150	EF180407	co1	0
1151	EF180408	co1	0
1152	EF180409	co1	0
1153	EF180410	co1	0
1154	EF180411	co1	0
1155	EF180412	co1	0
1156	EF180413	co1	0
1157	EF180414	co1	0
1158	EF180415	co1	0
1159	EF180416	co1	0
1160	EF180417	co1	0
1161	EF180418	co1	0
1162	EF180419	co1	0
1163	EF180420	co1	0
1164	EF180421	co1	0
1165	EF180422	co1	0
1166	EF180423	co1	0
1167	EF180424	co1	0
1168	EF180425	co1	0
1169	EF180426	co1	0
1170	EF180427	co1	0
1171	EF180428	co1	0
1172	EF180429	co1	0
1173	EF180430	co1	0
1174	EF180431	co1	0
1175	EF180432	co1	0
1176	EF180433	co1	0
1177	EF180434	co1	0
1178	EF180435	co1	0
1179	EF180436	co1	0
1180	EF180437	co1	0
1181	EF180438	co1	0
1182	EF180439	co1	0
1183	EF180440	co1	0
1184	EF180441	co1	0
1185	EF180442	co1	0
1186	EF180443	co1	0
1187	EF180444	co1	0
1188	EF180445	co1	0
1189	EF180446	co1	0
1190	EF180447	co1	0
1191	EF180448	co1	0
1192	EF180449	co1	0
1193	EU004203	co1	8
1194	M15671	co1	1
1195	M28703	co1	1
1196	M36911	co1	0
1197	M97514	co1	4
1198	NC_001224	co1	7
1199	NC_001326	co1	2
1200	NC_001329	co1	15
1201	NC_001762	co1	1
1202	NC_002659	co1	9
1203	NC_003388	co1	5
1204	NC_003920	co1	2
1205	NC_004312	co1	5
1206	NC_004332	co1	2
1207	NC_004514	co1	0
1208	NC_004691	co1	3
1209	NC_004918	co1	3
1210	NC_005253	co1	3
1211	NC_005256	co1	7
1212	NC_005972	co1	5
1213	NC_006077	co1	3
1214	NC_006626	co1	3
1215	NC_006971	co1	0
1216	NC_006972	co1	1
1217	NC_007394	co1	1
1218	NC_007445	co1	1
1219	NC_007597	co1	3
1220	NC_007780	co1	1
1221	NC_007935	co1	8
1222	NC_008068	co1	0
1223	NC_009493	co1	12
1224	NC_009638	co1	0
1225	U00801	co1	1
1226	X00790	co1	3
1227	X00886	co1	2
1228	X07121	co1	0
1229	X07122	co1	0
1230	X07123	co1	0
1231	X07795	co1	0
1232	X14669	co1	4
1233	X15999	co1	0
1234	X54421	co1	2
1235	X55026	co1	16
1236	X57546	co1	4
1237	X65223	co1	0
1238	X73414	co1	0
1239	X73415	co1	0
1240	X74411	co1	3
1241	Y00403	co1	3
1242	AF051833	co2	0
1243	AF059605	co2	0
1244	AF120715	co2	0
1245	AF131204	co2	0
1246	AF208014	co2	1
1247	AF251044	co2	1
1248	AF275271	co2	1
1249	AF285261	co2	0
1250	AF437291	co2	0
1251	AF442206	co2	0
1252	AF442207	co2	0
1253	AF442208	co2	0
1254	AF442209	co2	0
1255	AF442210	co2	0
1256	AF442211	co2	0
1257	AF442212	co2	0
1258	AF442213	co2	0
1259	AF442214	co2	0
1260	AF442215	co2	0
1261	AF442216	co2	0
1262	AF442217	co2	0
1263	AF442218	co2	0
1264	AF442219	co2	0
1265	AF442220	co2	0
1266	AF442221	co2	0
1267	AF442222	co2	0
1268	AF442223	co2	0
1269	AF442224	co2	0
1270	AF442225	co2	0
1271	AF442226	co2	0
1272	AF442227	co2	0
1273	AF442228	co2	0
1274	AF442229	co2	0
1275	AF442230	co2	0
1276	AF442231	co2	0
1277	AF442232	co2	0
1278	AF442233	co2	0
1279	AF442234	co2	0
1280	AF442235	co2	0
1281	AF442236	co2	0
1282	AF442237	co2	0
1283	AF442238	co2	0
1284	AF442239	co2	0
1285	AF442240	co2	0
1286	AF442241	co2	0
1287	AF442242	co2	0
1288	AF442243	co2	0
1289	AF442244	co2	0
1290	AF442245	co2	0
1291	AF442246	co2	0
1292	AF442247	co2	0
1293	AF442248	co2	0
1294	AF442249	co2	0
1295	AF442250	co2	0
1296	AF442251	co2	0
1297	AF442252	co2	0
1298	AF442253	co2	0
1299	AF442254	co2	0
1300	AF442255	co2	0
1301	AF442256	co2	0
1302	AF442257	co2	0
1303	AF442258	co2	0
1304	AF442259	co2	0
1305	AF442260	co2	0
1306	AF442261	co2	0
1307	AF442262	co2	0
1308	AF442263	co2	0
1309	AF442264	co2	0
1310	AF442265	co2	0
1311	AF442266	co2	0
1312	AF442267	co2	0
1313	AF442268	co2	0
1314	AF442269	co2	0
1315	AF442270	co2	0
1316	AF442271	co2	0
1317	AF442272	co2	0
1318	AF442273	co2	0
1319	AF442274	co2	0
1320	AF442275	co2	0
1321	AF442276	co2	0
1322	AF442277	co2	0
1323	AF442278	co2	0
1324	AF442279	co2	0
1325	AF442280	co2	0
1326	AF447590	co2	1
1327	AF450300	co2	1
1328	AF450301	co2	1
1329	AF450302	co2	1
1330	AF450303	co2	1
1331	AF450304	co2	1
1332	AF450305	co2	1
1333	AF450306	co2	1
1334	AF450307	co2	1
1335	AF450308	co2	1
1336	AF450309	co2	1
1337	AF450310	co2	1
1338	AF487277	co2	0
1339	AF547983	co2	0
1340	AJ002019	co2	0
1341	AJ011856	co2	0
1342	AJ235911	co2	0
1343	AJ235912	co2	0
1344	AJ235913	co2	0
1345	AJ235914	co2	0
1346	AJ235915	co2	0
1347	AJ235916	co2	0
1348	AJ235917	co2	0
1349	AJ235918	co2	0
1350	AJ235919	co2	0
1351	AJ235920	co2	0
1352	AJ235921	co2	0
1353	AJ235922	co2	0
1354	AJ235923	co2	0
1355	AJ235924	co2	0
1356	AJ235925	co2	0
1357	AJ235926	co2	0
1358	AJ235927	co2	0
1359	AJ235928	co2	0
1360	AJ251293	co2	1
1361	AJ295239	co2	0
1362	AJ295240	co2	0
1363	AJ295241	co2	0
1364	AJ295242	co2	0
1365	AJ295243	co2	0
1366	AJ295244	co2	0
1367	AJ295245	co2	0
1368	AJ295246	co2	0
1369	AJ295247	co2	0
1370	AJ295248	co2	0
1371	AJ295249	co2	0
1372	AJ307410	co2	0
1373	AJ430624	co2	0
1374	AJ430625	co2	0
1375	AJ430679	co2	1
1376	AJ511533	co2	0
1377	AJ586333	co2	0
1378	AJ586334	co2	0
1379	AJ586335	co2	0
1380	AJ620472	co2	0
1381	AJ620473	co2	0
1382	AJ634268	co2	0
1383	AJ938037	co2	0
1384	AJ938038	co2	0
1385	AJ938039	co2	0
1386	AJ938040	co2	0
1387	AJ938041	co2	0
1388	AJ938042	co2	0
1389	AJ938043	co2	0
1390	AJ938044	co2	0
1391	AJ938045	co2	0
1392	AJ938046	co2	0
1393	AJ938047	co2	0
1394	AJ938048	co2	0
1395	AJ966727	co2	0
1396	AJ966728	co2	0
1397	AJ966729	co2	0
1398	AJ966730	co2	0
1399	AJ966731	co2	0
1400	AJ966732	co2	0
1401	AJ966733	co2	0
1402	AM279697	co2	0
1403	AM279698	co2	0
1404	AM279699	co2	0
1405	AM493434	co2	0
1406	AM698041	co2	0
1407	AY130325	co2	0
1408	AY130326	co2	0
1409	AY130327	co2	0
1410	AY130328	co2	0
1411	AY130329	co2	0
1412	AY130330	co2	0
1413	AY130331	co2	0
1414	AY130332	co2	0
1415	AY130333	co2	0
1416	AY130334	co2	0
1417	AY130335	co2	0
1418	AY240869	co2	0
1419	AY244992	co2	0
1420	AY244993	co2	0
1421	AY244994	co2	0
1422	AY244995	co2	0
1423	AY244996	co2	0
1424	AY244997	co2	0
1425	AY244998	co2	0
1426	AY244999	co2	0
1427	AY347307	co2	0
1428	AY445918	co2	0
1429	AY654900	co2	0
1430	AY874423	co2	0
1431	AY884128	co2	0
1432	AY916130	co2	0
1433	AY945289	co2	0
1434	AY955840	co2	0
1435	AY962590	co2	0
1436	AY962591	co2	0
1437	D31785	co2	0
1438	D55725	co2	0
1439	D55726	co2	0
1440	D55727	co2	0
1441	DQ058142	co2	0
1442	DQ207726	co2	0
1443	DQ217399	co2	0
1444	DQ243837	co2	0
1445	DQ243838	co2	0
1446	DQ243839	co2	0
1447	DQ243840	co2	0
1448	DQ243841	co2	0
1449	DQ243842	co2	0
1450	DQ243843	co2	0
1451	DQ243844	co2	0
1452	DQ243845	co2	0
1453	DQ243846	co2	0
1454	DQ243847	co2	0
1455	DQ243848	co2	0
1456	DQ351941	co2	0
1457	DQ364632	co2	3
1458	DQ443040	co2	0
1459	DQ443041	co2	0
1460	DQ443042	co2	0
1461	DQ443043	co2	0
1462	DQ443044	co2	0
1463	DQ443045	co2	0
1464	DQ443046	co2	0
1465	DQ443047	co2	0
1466	DQ443048	co2	0
1467	DQ443049	co2	0
1468	DQ443050	co2	0
1469	DQ443051	co2	0
1470	DQ443052	co2	0
1471	DQ443053	co2	0
1472	DQ443054	co2	0
1473	DQ443055	co2	0
1474	DQ443056	co2	0
1475	DQ443057	co2	0
1476	DQ443058	co2	0
1477	DQ443059	co2	0
1478	DQ443060	co2	0
1479	DQ443061	co2	0
1480	DQ443062	co2	0
1481	DQ443063	co2	0
1482	DQ443064	co2	0
1483	DQ443065	co2	0
1484	DQ443066	co2	0
1485	DQ443067	co2	0
1486	DQ443068	co2	0
1487	DQ443069	co2	0
1488	DQ443070	co2	0
1489	DQ443071	co2	0
1490	DQ443072	co2	0
1491	DQ443073	co2	0
1492	DQ443074	co2	0
1493	DQ443075	co2	0
1494	DQ443076	co2	0
1495	DQ443077	co2	0
1496	DQ443078	co2	0
1497	DQ443079	co2	0
1498	DQ443080	co2	0
1499	DQ443081	co2	0
1500	DQ443082	co2	0
1501	DQ443083	co2	0
1502	DQ443084	co2	0
1503	DQ443085	co2	0
1504	DQ443086	co2	0
1505	DQ443087	co2	0
1506	DQ443088	co2	0
1507	DQ443089	co2	0
1508	DQ443090	co2	0
1509	DQ443091	co2	0
1510	DQ443092	co2	0
1511	DQ443093	co2	0
1512	DQ443094	co2	0
1513	DQ443095	co2	0
1514	DQ443096	co2	0
1515	DQ443097	co2	0
1516	DQ443098	co2	0
1517	DQ443099	co2	0
1518	DQ443100	co2	0
1519	DQ443101	co2	0
1520	DQ443102	co2	0
1521	DQ443103	co2	0
1522	DQ443104	co2	0
1523	DQ443105	co2	0
1524	DQ443106	co2	0
1525	DQ443107	co2	0
1526	DQ443108	co2	0
1527	DQ443109	co2	0
1528	DQ443110	co2	0
1529	DQ443111	co2	0
1530	DQ443112	co2	0
1531	DQ443113	co2	0
1532	DQ443114	co2	0
1533	DQ443115	co2	0
1534	DQ443116	co2	0
1535	DQ443117	co2	0
1536	DQ443118	co2	0
1537	DQ911437	co2	0
1538	DQ911438	co2	0
1539	DQ911439	co2	0
1540	DQ911440	co2	0
1541	EU004203	co2	0
1542	L36890	co2	0
1543	NC_001224	co2	0
1544	NC_001326	co2	0
1545	NC_001329	co2	2
1546	NC_001762	co2	0
1547	NC_002653	co2	0
1548	NC_002659	co2	0
1549	NC_003388	co2	1
1550	NC_003920	co2	0
1551	NC_004312	co2	1
1552	NC_004332	co2	0
1553	NC_004514	co2	0
1554	NC_004691	co2	0
1555	NC_004918	co2	1
1556	NC_005253	co2	0
1557	NC_005256	co2	0
1558	NC_005972	co2	0
1559	NC_006077	co2	0
1560	NC_006626	co2	0
1561	NC_006971	co2	0
1562	NC_006972	co2	0
1563	NC_007394	co2	0
1564	NC_007445	co2	0
1565	NC_007597	co2	0
1566	NC_007780	co2	0
1567	NC_007935	co2	0
1568	NC_008068	co2	0
1569	NC_009493	co2	3
1570	NC_009638	co2	0
1571	X06051	co2	0
1572	X06052	co2	0
1573	X14681	co2	0
1574	X15999	co2	0
1575	X54421	co2	0
1576	X55026	co2	2
1577	X64821	co2	0
1578	X64822	co2	0
1579	X64823	co2	0
1580	X64824	co2	0
1581	X64825	co2	0
1582	X64826	co2	0
1583	X65223	co2	0
1584	X66595	co2	0
1585	X69429	co2	0
1586	X69430	co2	0
1587	X69431	co2	0
1588	X74411	co2	0
1589	AF120716	co3	0
1590	AF120717	co3	0
1591	AF275271	co3	0
1592	AF437291	co3	0
1593	AF447590	co3	0
1594	AF487277	co3	0
1595	AF547983	co3	0
1596	AJ011856	co3	0
1597	AJ307410	co3	1
1598	AJ430679	co3	1
1599	AJ511533	co3	0
1600	AJ634268	co3	0
1601	AJ698046	co3	0
1602	AJ698116	co3	0
1603	AM698041	co3	0
1604	AY347307	co3	0
1605	AY445918	co3	0
1606	AY555919	co3	0
1607	AY555920	co3	0
1608	AY555921	co3	0
1609	AY555922	co3	0
1610	AY555923	co3	0
1611	AY555924	co3	0
1612	AY555925	co3	0
1613	AY555926	co3	0
1614	AY555927	co3	0
1615	AY555928	co3	0
1616	AY555929	co3	0
1617	AY555930	co3	0
1618	AY555931	co3	0
1619	AY555932	co3	0
1620	AY555933	co3	0
1621	AY555934	co3	0
1622	AY555935	co3	0
1623	AY555936	co3	0
1624	AY555937	co3	0
1625	AY555938	co3	0
1626	AY555939	co3	0
1627	AY555940	co3	0
1628	AY555941	co3	0
1629	AY555942	co3	0
1630	AY555943	co3	0
1631	AY555944	co3	0
1632	AY555945	co3	0
1633	AY555946	co3	0
1634	AY654900	co3	0
1635	AY874423	co3	0
1636	AY884128	co3	0
1637	AY916130	co3	0
1638	AY935944	co3	0
1639	AY935945	co3	0
1640	AY935946	co3	0
1641	AY945289	co3	0
1642	AY955840	co3	0
1643	AY962590	co3	0
1644	AY962591	co3	0
1645	D31785	co3	0
1646	D88389	co3	0
1647	DQ058142	co3	0
1648	DQ207726	co3	0
1649	DQ217399	co3	0
1650	DQ351941	co3	0
1651	DQ364632	co3	2
1652	EU004203	co3	0
1653	EU053989	co3	1
1654	J01390	co3	0
1655	L36897	co3	0
1656	NC_001224	co3	0
1657	NC_001329	co3	0
1658	NC_001762	co3	0
1659	NC_002659	co3	1
1660	NC_003388	co3	0
1661	NC_003920	co3	0
1662	NC_004312	co3	0
1663	NC_004332	co3	0
1664	NC_004514	co3	0
1665	NC_004691	co3	0
1666	NC_004918	co3	1
1667	NC_005253	co3	0
1668	NC_005256	co3	0
1669	NC_005972	co3	0
1670	NC_006077	co3	0
1671	NC_006626	co3	0
1672	NC_006971	co3	0
1673	NC_006972	co3	0
1674	NC_007394	co3	0
1675	NC_007445	co3	0
1676	NC_007597	co3	0
1677	NC_007780	co3	0
1678	NC_007935	co3	0
1679	NC_008068	co3	0
1680	NC_008248	co3	0
1681	NC_009493	co3	2
1682	NC_009638	co3	0
1683	NC_009746	co3	1
1684	S77497	co3	0
1685	S77499	co3	0
1686	S77500	co3	0
1687	V00694	co3	7
1688	X55026	co3	0
1689	X74411	co3	0
1690	X88896	co3	0
1691	AF285261	nd1	0
1692	AF447590	nd1	0
1693	AF487277	nd1	0
1694	AJ307410	nd1	1
1695	AY128649	nd1	0
1696	AY347307	nd1	1
1697	AY525762	nd1	0
1698	AY548155	nd1	1
1699	AY548157	nd1	1
1700	AY555975	nd1	0
1701	AY555976	nd1	0
1702	AY555977	nd1	0
1703	AY555978	nd1	0
1704	AY555979	nd1	0
1705	AY555980	nd1	0
1706	AY555981	nd1	0
1707	AY555982	nd1	0
1708	AY555983	nd1	0
1709	AY555984	nd1	0
1710	AY555985	nd1	0
1711	AY555986	nd1	0
1712	AY555987	nd1	0
1713	AY555988	nd1	0
1714	AY555989	nd1	0
1715	AY555990	nd1	0
1716	AY555991	nd1	0
1717	AY555992	nd1	0
1718	AY555993	nd1	0
1719	AY555994	nd1	0
1720	AY555995	nd1	0
1721	AY555996	nd1	0
1722	AY555997	nd1	0
1723	AY555998	nd1	0
1724	AY555999	nd1	0
1725	AY556000	nd1	0
1726	AY556001	nd1	0
1727	AY771642	nd1	0
1728	AY874423	nd1	0
1729	AY884128	nd1	0
1730	AY916130	nd1	0
1731	AY935949	nd1	0
1732	AY935950	nd1	0
1733	AY935951	nd1	0
1734	AY945289	nd1	0
1735	AY955840	nd1	1
1736	AY962590	nd1	0
1737	AY962591	nd1	0
1738	D31785	nd1	0
1739	DQ207726	nd1	0
1740	DQ217399	nd1	0
1741	DQ243849	nd1	0
1742	DQ243850	nd1	0
1743	DQ243851	nd1	0
1744	DQ243852	nd1	0
1745	DQ243853	nd1	0
1746	DQ243854	nd1	0
1747	DQ243855	nd1	0
1748	DQ243856	nd1	0
1749	DQ243857	nd1	0
1750	DQ243858	nd1	0
1751	DQ243859	nd1	0
1752	DQ243860	nd1	0
1753	DQ243861	nd1	0
1754	DQ351941	nd1	0
1755	DQ351942	nd1	0
1756	DQ351943	nd1	0
1757	DQ351944	nd1	0
1758	DQ351945	nd1	0
1759	DQ351946	nd1	0
1760	DQ351947	nd1	0
1761	DQ351948	nd1	0
1762	DQ351949	nd1	0
1763	DQ351950	nd1	0
1764	DQ351951	nd1	0
1765	DQ351952	nd1	0
1766	DQ351953	nd1	0
1767	DQ351954	nd1	0
1768	DQ351955	nd1	0
1769	DQ351956	nd1	0
1770	DQ351957	nd1	0
1771	DQ364632	nd1	2
1772	EU053989	nd1	1
1773	NC_001329	nd1	4
1774	NC_001762	nd1	0
1775	NC_002653	nd1	0
1776	NC_002659	nd1	1
1777	NC_003388	nd1	0
1778	NC_004514	nd1	0
1779	NC_005253	nd1	0
1780	NC_005256	nd1	1
1781	NC_006971	nd1	0
1782	NC_006972	nd1	0
1783	NC_007394	nd1	0
1784	NC_007445	nd1	0
1785	NC_007597	nd1	0
1786	NC_007935	nd1	1
1787	NC_008068	nd1	0
1788	NC_008248	nd1	0
1789	NC_009493	nd1	2
1790	NC_009746	nd1	1
1791	X55026	nd1	4
1792	X74411	nd1	0
1793	X96412	nd1	1
1794	Y18476	nd1	0
1795	Z50031	nd1	1
1796	AF285261	nd2	0
1797	AF447590	nd2	0
1798	AF487277	nd2	0
1799	AJ307410	nd2	0
1800	AY039836	nd2	0
1801	AY347307	nd2	0
1802	AY391850	nd2	0
1803	AY391851	nd2	0
1804	AY391853	nd2	0
1805	AY771643	nd2	0
1806	AY874423	nd2	0
1807	AY884128	nd2	0
1808	AY916130	nd2	0
1809	AY945289	nd2	0
1810	AY955840	nd2	0
1811	AY962590	nd2	0
1812	AY962591	nd2	0
1813	D31785	nd2	0
1814	DQ178139	nd2	0
1815	DQ178140	nd2	0
1816	DQ207726	nd2	0
1817	DQ217399	nd2	0
1818	DQ351941	nd2	0
1819	DQ364632	nd2	4
1820	EU053989	nd2	0
1821	NC_001329	nd2	0
1822	NC_001762	nd2	0
1823	NC_002653	nd2	0
1824	NC_002659	nd2	0
1825	NC_003388	nd2	0
1826	NC_004514	nd2	0
1827	NC_005253	nd2	0
1828	NC_005256	nd2	0
1829	NC_006971	nd2	0
1830	NC_006972	nd2	0
1831	NC_007394	nd2	0
1832	NC_007445	nd2	0
1833	NC_007597	nd2	0
1834	NC_007935	nd2	0
1835	NC_008068	nd2	0
1836	NC_008248	nd2	0
1837	NC_009493	nd2	4
1838	NC_009746	nd2	0
1839	X14485	nd2	0
1840	X55026	nd2	0
1841	X74411	nd2	0
1842	Y18476	nd2	0
1843	AF285261	nd3	0
1844	AF447590	nd3	0
1845	AF487277	nd3	0
1846	AJ307410	nd3	0
1847	AY039836	nd3	0
1848	AY347307	nd3	0
1849	AY391850	nd3	0
1850	AY391851	nd3	0
1851	AY391853	nd3	0
1852	AY556002	nd3	0
1853	AY556003	nd3	0
1854	AY556004	nd3	0
1855	AY556005	nd3	0
1856	AY556006	nd3	0
1857	AY556007	nd3	0
1858	AY556008	nd3	0
1859	AY556009	nd3	0
1860	AY556010	nd3	0
1861	AY556011	nd3	0
1862	AY556012	nd3	0
1863	AY556013	nd3	0
1864	AY556014	nd3	0
1865	AY556015	nd3	0
1866	AY556016	nd3	0
1867	AY556017	nd3	0
1868	AY556018	nd3	0
1869	AY556019	nd3	0
1870	AY556020	nd3	0
1871	AY556021	nd3	0
1872	AY556022	nd3	0
1873	AY556023	nd3	0
1874	AY556024	nd3	0
1875	AY556025	nd3	0
1876	AY556026	nd3	0
1877	AY556027	nd3	0
1878	AY556028	nd3	0
1879	AY874423	nd3	0
1880	AY884128	nd3	0
1881	AY916130	nd3	0
1882	AY935952	nd3	0
1883	AY935953	nd3	0
1884	AY935954	nd3	0
1885	AY945289	nd3	0
1886	AY955840	nd3	0
1887	AY962590	nd3	0
1888	AY962591	nd3	0
1889	AY986472	nd3	0
1890	AY986473	nd3	0
1891	AY986474	nd3	0
1892	D31785	nd3	0
1893	DQ207726	nd3	0
1894	DQ217399	nd3	0
1895	DQ243862	nd3	0
1896	DQ243863	nd3	0
1897	DQ243864	nd3	0
1898	DQ243865	nd3	0
1899	DQ243866	nd3	0
1900	DQ243867	nd3	0
1901	DQ243868	nd3	0
1902	DQ243869	nd3	0
1903	DQ243870	nd3	0
1904	DQ243871	nd3	0
1905	DQ243872	nd3	0
1906	DQ243873	nd3	0
1907	DQ243874	nd3	0
1908	DQ243875	nd3	0
1909	DQ243876	nd3	0
1910	DQ243877	nd3	0
1911	DQ243878	nd3	0
1912	DQ243879	nd3	0
1913	DQ243880	nd3	0
1914	DQ243881	nd3	0
1915	DQ243882	nd3	0
1916	DQ243883	nd3	0
1917	DQ243884	nd3	0
1918	DQ243885	nd3	0
1919	DQ243886	nd3	0
1920	DQ243887	nd3	0
1921	DQ243888	nd3	0
1922	DQ243889	nd3	0
1923	DQ351941	nd3	0
1924	DQ351942	nd3	0
1925	DQ351943	nd3	0
1926	DQ351944	nd3	0
1927	DQ351945	nd3	0
1928	DQ351946	nd3	0
1929	DQ351947	nd3	0
1930	DQ351948	nd3	0
1931	DQ351949	nd3	0
1932	DQ351950	nd3	0
1933	DQ364632	nd3	1
1934	EU053989	nd3	0
1935	NC_001329	nd3	1
1936	NC_001762	nd3	0
1937	NC_002653	nd3	0
1938	NC_002659	nd3	0
1939	NC_003388	nd3	0
1940	NC_004514	nd3	0
1941	NC_005253	nd3	0
1942	NC_005256	nd3	0
1943	NC_006971	nd3	0
1944	NC_006972	nd3	0
1945	NC_007394	nd3	0
1946	NC_007445	nd3	0
1947	NC_007597	nd3	0
1948	NC_007935	nd3	0
1949	NC_008068	nd3	0
1950	NC_008248	nd3	0
1951	NC_009493	nd3	1
1952	NC_009746	nd3	0
1953	X14485	nd3	1
1954	X55026	nd3	1
1955	X74411	nd3	0
1956	Y18476	nd3	0
1957	AF285261	nd4	0
1958	AF447590	nd4	0
1959	AF456838	nd4	0
1960	AF487277	nd4	0
1961	AJ307410	nd4	0
1962	AY347307	nd4	0
1963	AY525762	nd4	0
1964	AY525763	nd4	0
1965	AY874423	nd4	0
1966	AY884128	nd4	0
1967	AY916130	nd4	0
1968	AY945289	nd4	0
1969	AY955840	nd4	0
1970	AY962590	nd4	0
1971	AY962591	nd4	0
1972	D31785	nd4	0
1973	DQ178143	nd4	0
1974	DQ178144	nd4	0
1975	DQ207726	nd4	0
1976	DQ217399	nd4	0
1977	DQ243849	nd4	0
1978	DQ243850	nd4	0
1979	DQ243851	nd4	0
1980	DQ243852	nd4	0
1981	DQ243853	nd4	0
1982	DQ243854	nd4	0
1983	DQ243855	nd4	0
1984	DQ243856	nd4	0
1985	DQ243857	nd4	0
1986	DQ243858	nd4	0
1987	DQ243859	nd4	0
1988	DQ243860	nd4	0
1989	DQ243861	nd4	0
1990	DQ351941	nd4	0
1991	DQ351951	nd4	0
1992	DQ351952	nd4	0
1993	DQ351953	nd4	0
1994	DQ351954	nd4	0
1995	DQ351955	nd4	0
1996	DQ351956	nd4	0
1997	DQ351957	nd4	0
1998	DQ364632	nd4	0
1999	NC_001329	nd4	1
[truncated: 3,803 more rows]
