# Supplementary material for: Towards barcode markers in Fungi: an intron map of Ascomycota mitochondria
Source: BMC Bioinformatics. 2009 Jun 16;10(Suppl 6):S15. doi: 10.1186/1471-2105-10-S6-S15 (PMC2697638; doi:10.1186/1471-2105-10-S6-S15)
Supplement: Additional file 3 — Intron map of Ascomycota mitochondrial genes as retrieved in the query-based analysis. The table summarize the presence and the position of introns in the totality of mitochondrial Ascomycota records present in GenBank. Each row describe a record without introns or with an intron and for each one the following information, were applicable, were add: "AC": GeneBank accession number; "Gene.Name": standardized locus name; "Intron.Start": intron starting position relative to the start of the CDS in the record; "Intron.End": intron ending position relative to the start of the CDS in the records; "Abs.Intron.Start": intron starting position relative to the start of the whole record; "Abs.Intron.End": intron ending position relative to the start of the whole record; "Insertion.point.in.Ref": intron insertion position mapped on the protein of the reference organism; "L.intron": length of the intron. Each row is identified with a name composed by the accession number, the standardized locus name and an increasing number to distinguish more than one intron present in the same CDS. [file 1471-2105-10-S6-S15-S3.xls]

## Sheet: IntronMapQuery
	AC	Gene.Name	Intron.Start	Intron.End	Abs.Intron.Start	Abs.Intron.End	Insertion.point.in.Ref	L.intron
NC_004332_atp6_0	NC_004332	atp6	NA	NA	NA	NA	0	0
AY489571_atp6_0	AY489571	atp6	NA	NA	NA	NA	0	0
DQ207726_atp6_0	DQ207726	atp6	NA	NA	NA	NA	0	0
AY391852_atp6_0	AY391852	atp6	NA	NA	NA	NA	0	0
Z23072_atp6_0	Z23072	atp6	NA	NA	NA	NA	0	0
AY489577_atp6_0	AY489577	atp6	NA	NA	NA	NA	0	0
EU053989_atp6_0	EU053989	atp6	564	2309	11317	13060	189	1745
L15359_atp6_0	L15359	atp6	NA	NA	NA	NA	0	0
NC_004514_atp6_0	NC_004514	atp6	NA	NA	NA	NA	0	0
NC_001329_atp6_0	NC_001329	atp6	586	2281	23722	25415	189	1695
NC_005972_atp6_0	NC_005972	atp6	NA	NA	NA	NA	0	0
AY263704_atp6_0	AY263704	atp6	NA	NA	NA	NA	0	0
NC_005253_atp6_0	NC_005253	atp6	NA	NA	NA	NA	0	0
AY263689_atp6_0	AY263689	atp6	NA	NA	NA	NA	0	0
AY489576_atp6_0	AY489576	atp6	NA	NA	NA	NA	0	0
AY263703_atp6_0	AY263703	atp6	NA	NA	NA	NA	0	0
AJ511533_atp6_0	AJ511533	atp6	NA	NA	NA	NA	0	0
AY391850_atp6_0	AY391850	atp6	NA	NA	NA	NA	0	0
AY263694_atp6_0	AY263694	atp6	NA	NA	NA	NA	0	0
NC_004918_atp6_0	NC_004918	atp6	572	574	28460	28460	190	2
AF271621_atp6_0	AF271621	atp6	NA	NA	NA	NA	0	0
NC_008248_atp6_0	NC_008248	atp6	NA	NA	NA	NA	0	0
NC_007780_atp6_0	NC_007780	atp6	NA	NA	NA	NA	0	0
AY489583_atp6_0	AY489583	atp6	NA	NA	NA	NA	0	0
AY874423_atp6_0	AY874423	atp6	NA	NA	NA	NA	0	0
AY489596_atp6_0	AY489596	atp6	NA	NA	NA	NA	0	0
NC_004312_atp6_0	NC_004312	atp6	NA	NA	NA	NA	0	0
AY445918_atp6_0	AY445918	atp6	NA	NA	NA	NA	0	0
AY489586_atp6_0	AY489586	atp6	NA	NA	NA	NA	0	0
NC_007597_atp6_0	NC_007597	atp6	NA	NA	NA	NA	0	0
AY489598_atp6_0	AY489598	atp6	NA	NA	NA	NA	0	0
AY489590_atp6_0	AY489590	atp6	NA	NA	NA	NA	0	0
AY986472_atp6_0	AY986472	atp6	NA	NA	NA	NA	0	0
X55653_atp6_0	X55653	atp6	NA	NA	NA	NA	0	0
AF437291_atp6_0	AF437291	atp6	NA	NA	NA	NA	0	0
DQ058142_atp6_0	DQ058142	atp6	NA	NA	NA	NA	0	0
AY489595_atp6_0	AY489595	atp6	NA	NA	NA	NA	0	0
X88896_atp6_0	X88896	atp6	NA	NA	NA	NA	0	0
NC_006971_atp6_0	NC_006971	atp6	NA	NA	NA	NA	0	0
AY221755_atp6_0	AY221755	atp6	NA	NA	NA	NA	0	0
AY489582_atp6_0	AY489582	atp6	NA	NA	NA	NA	0	0
DQ364632_atp6_0	DQ364632	atp6	364	1818	83466	84918	113	1454
X15602_atp6_0	X15602	atp6	587	2282	2953	4646	189	1695
AY263695_atp6_0	AY263695	atp6	NA	NA	NA	NA	0	0
NC_009746_atp6_0	NC_009746	atp6	564	2309	11317	13060	189	1745
AF271620_atp6_0	AF271620	atp6	NA	NA	NA	NA	0	0
AF487277_atp6_0	AF487277	atp6	NA	NA	NA	NA	0	0
NC_007445_atp6_0	NC_007445	atp6	NA	NA	NA	NA	0	0
AY263690_atp6_0	AY263690	atp6	NA	NA	NA	NA	0	0
AY489591_atp6_0	AY489591	atp6	NA	NA	NA	NA	0	0
AY263705_atp6_0	AY263705	atp6	NA	NA	NA	NA	0	0
AY654900_atp6_0	AY654900	atp6	NA	NA	NA	NA	0	0
AY489575_atp6_0	AY489575	atp6	NA	NA	NA	NA	0	0
DQ217399_atp6_0	DQ217399	atp6	NA	NA	NA	NA	0	0
AY916130_atp6_0	AY916130	atp6	NA	NA	NA	NA	0	0
AY489568_atp6_0	AY489568	atp6	NA	NA	NA	NA	0	0
AY945289_atp6_0	AY945289	atp6	NA	NA	NA	NA	0	0
AY489573_atp6_0	AY489573	atp6	NA	NA	NA	NA	0	0
AJ011856_atp6_0	AJ011856	atp6	NA	NA	NA	NA	0	0
AY489572_atp6_0	AY489572	atp6	NA	NA	NA	NA	0	0
AY263688_atp6_0	AY263688	atp6	NA	NA	NA	NA	0	0
AY489580_atp6_0	AY489580	atp6	NA	NA	NA	NA	0	0
AF456838_atp6_0	AF456838	atp6	NA	NA	NA	NA	0	0
NC_006626_atp6_0	NC_006626	atp6	NA	NA	NA	NA	0	0
AY347307_atp6_0	AY347307	atp6	NA	NA	NA	NA	0	0
AY263691_atp6_0	AY263691	atp6	NA	NA	NA	NA	0	0
AY489587_atp6_0	AY489587	atp6	NA	NA	NA	NA	0	0
AY263692_atp6_0	AY263692	atp6	NA	NA	NA	NA	0	0
AY525763_atp6_0	AY525763	atp6	NA	NA	NA	NA	0	0
AM698041_atp6_0	AM698041	atp6	NA	NA	NA	NA	0	0
AY986473_atp6_0	AY986473	atp6	NA	NA	NA	NA	0	0
AY962590_atp6_0	AY962590	atp6	NA	NA	NA	NA	0	0
D31785_atp6_0	D31785	atp6	NA	NA	NA	NA	0	0
NC_009493_atp6_0	NC_009493	atp6	364	1818	83466	84918	113	1454
AY489569_atp6_0	AY489569	atp6	NA	NA	NA	NA	0	0
NC_005256_atp6_0	NC_005256	atp6	NA	NA	NA	NA	0	0
AY489570_atp6_0	AY489570	atp6	NA	NA	NA	NA	0	0
AY489599_atp6_0	AY489599	atp6	NA	NA	NA	NA	0	0
AY489579_atp6_0	AY489579	atp6	NA	NA	NA	NA	0	0
AY962591_atp6_0	AY962591	atp6	NA	NA	NA	NA	0	0
L19866_atp6_0	L19866	atp6	NA	NA	NA	NA	0	0
AJ430679_atp6_0	AJ430679	atp6	572	574	28460	28460	190	2
J01390_atp6_0	J01390	atp6	NA	NA	NA	NA	0	0
AY489578_atp6_0	AY489578	atp6	NA	NA	NA	NA	0	0
NC_008068_atp6_0	NC_008068	atp6	NA	NA	NA	NA	0	0
NC_009638_atp6_0	NC_009638	atp6	NA	NA	NA	NA	0	0
AY955840_atp6_0	AY955840	atp6	NA	NA	NA	NA	0	0
AF285261_atp6_0	AF285261	atp6	NA	NA	NA	NA	0	0
AY884128_atp6_0	AY884128	atp6	NA	NA	NA	NA	0	0
AY263700_atp6_0	AY263700	atp6	NA	NA	NA	NA	0	0
NC_006077_atp6_0	NC_006077	atp6	NA	NA	NA	NA	0	0
NC_004691_atp6_0	NC_004691	atp6	NA	NA	NA	NA	0	0
AJ634268_atp6_0	AJ634268	atp6	NA	NA	NA	NA	0	0
AY489581_atp6_0	AY489581	atp6	NA	NA	NA	NA	0	0
AY489594_atp6_0	AY489594	atp6	NA	NA	NA	NA	0	0
AY263701_atp6_0	AY263701	atp6	NA	NA	NA	NA	0	0
NC_006972_atp6_0	NC_006972	atp6	NA	NA	NA	NA	0	0
AY986471_atp6_0	AY986471	atp6	NA	NA	NA	NA	0	0
X54421_atp6_0	X54421	atp6	NA	NA	NA	NA	0	0
AY263693_atp6_0	AY263693	atp6	NA	NA	NA	NA	0	0
AY986474_atp6_0	AY986474	atp6	NA	NA	NA	NA	0	0
AJ307410_atp6_0	AJ307410	atp6	NA	NA	NA	NA	0	0
AF447590_atp6_0	AF447590	atp6	NA	NA	NA	NA	0	0
X06050_atp6_0	X06050	atp6	NA	NA	NA	NA	0	0
NC_003388_atp6_0	NC_003388	atp6	NA	NA	NA	NA	0	0
AY489593_atp6_0	AY489593	atp6	NA	NA	NA	NA	0	0
NC_002653_atp6_0	NC_002653	atp6	NA	NA	NA	NA	0	0
NC_002659_atp6_0	NC_002659	atp6	NA	NA	NA	NA	0	0
K02655_atp6_0	K02655	atp6	9	103	925	1017	7	94
K02655_atp6_1	K02655	atp6	415	1785	1331	2699	113	1370
AY489566_atp6_0	AY489566	atp6	NA	NA	NA	NA	0	0
AY391853_atp6_0	AY391853	atp6	NA	NA	NA	NA	0	0
NC_001326_atp6_0	NC_001326	atp6	NA	NA	NA	NA	0	0
NC_001762_atp6_0	NC_001762	atp6	NA	NA	NA	NA	0	0
AF547983_atp6_0	AF547983	atp6	NA	NA	NA	NA	0	0
AY263702_atp6_0	AY263702	atp6	NA	NA	NA	NA	0	0
AY489592_atp6_0	AY489592	atp6	NA	NA	NA	NA	0	0
AY489600_atp6_0	AY489600	atp6	NA	NA	NA	NA	0	0
AY263699_atp6_0	AY263699	atp6	NA	NA	NA	NA	0	0
AY489597_atp6_0	AY489597	atp6	NA	NA	NA	NA	0	0
AY489574_atp6_0	AY489574	atp6	NA	NA	NA	NA	0	0
AY489567_atp6_0	AY489567	atp6	NA	NA	NA	NA	0	0
AY489588_atp6_0	AY489588	atp6	NA	NA	NA	NA	0	0
X74411_atp6_0	X74411	atp6	NA	NA	NA	NA	0	0
AY263696_atp6_0	AY263696	atp6	NA	NA	NA	NA	0	0
AY263706_atp6_0	AY263706	atp6	NA	NA	NA	NA	0	0
AY489585_atp6_0	AY489585	atp6	NA	NA	NA	NA	0	0
AF275271_atp6_0	AF275271	atp6	NA	NA	NA	NA	0	0
X04161_atp6_0	X04161	atp6	NA	NA	NA	NA	0	0
NC_007935_atp6_0	NC_007935	atp6	NA	NA	NA	NA	0	0
DQ351941_atp6_0	DQ351941	atp6	NA	NA	NA	NA	0	0
NC_007394_atp6_0	NC_007394	atp6	NA	NA	NA	NA	0	0
AY489584_atp6_0	AY489584	atp6	NA	NA	NA	NA	0	0
AY263697_atp6_0	AY263697	atp6	NA	NA	NA	NA	0	0
L14642_atp6_0	L14642	atp6	349	1725	1331	2705	113	1376
X55026_atp6_0	X55026	atp6	586	2281	23722	25415	189	1695
NC_001224_atp6_0	NC_001224	atp6	NA	NA	NA	NA	0	0
EU004203_atp6_0	EU004203	atp6	NA	NA	NA	NA	0	0
X54552_atp6_0	X54552	atp6	NA	NA	NA	NA	0	0
AY263698_atp6_0	AY263698	atp6	NA	NA	NA	NA	0	0
NC_003920_atp6_0	NC_003920	atp6	NA	NA	NA	NA	0	0
AY489589_atp6_0	AY489589	atp6	NA	NA	NA	NA	0	0
EF180181_co1_0	EF180181	co1	NA	NA	NA	NA	0	0
AF123599_co1_0	AF123599	co1	202	1434	1038	2268	168	1232
EF180436_co1_0	EF180436	co1	NA	NA	NA	NA	0	0
EF180180_co1_0	EF180180	co1	NA	NA	NA	NA	0	0
NC_001326_co1_0	NC_001326	co1	403	1614	5290	6499	169	1211
NC_001326_co1_1	NC_001326	co1	1958	3040	6845	7925	284	1082
EF180307_co1_0	EF180307	co1	NA	NA	NA	NA	0	0
EF180314_co1_0	EF180314	co1	NA	NA	NA	NA	0	0
EF180217_co1_0	EF180217	co1	NA	NA	NA	NA	0	0
EF180297_co1_0	EF180297	co1	NA	NA	NA	NA	0	0
EF180189_co1_0	EF180189	co1	NA	NA	NA	NA	0	0
NC_007935_co1_0	NC_007935	co1	290	1278	40060	41046	111	988
NC_007935_co1_1	NC_007935	co1	1301	4122	41071	43890	119	2821
NC_007935_co1_2	NC_007935	co1	4166	5692	43936	45460	134	1526
NC_007935_co1_3	NC_007935	co1	5796	7019	45566	46787	168	1223
NC_007935_co1_4	NC_007935	co1	7351	8387	47121	48155	279	1036
NC_007935_co1_5	NC_007935	co1	8398	9499	48168	49267	283	1101
NC_007935_co1_6	NC_007935	co1	9825	10139	49595	49907	391	314
NC_007935_co1_7	NC_007935	co1	10195	11489	49965	51257	412	1294
EF180103_co1_0	EF180103	co1	NA	NA	NA	NA	0	0
EF180114_co1_0	EF180114	co1	NA	NA	NA	NA	0	0
AF178448_co1_0	AF178448	co1	355	1700	357	1700	273	1345
NC_001224_co1_0	NC_001224	co1	168	2617	13987	16434	97	2449
NC_001224_co1_1	NC_001224	co1	2652	5136	16471	18953	108	2484
NC_001224_co1_2	NC_001224	co1	5173	6690	18992	20507	121	1517
NC_001224_co1_3	NC_001224	co1	7166	8177	20985	21994	279	1011
NC_001224_co1_4	NC_001224	co1	8428	9794	22247	23611	363	1366
NC_001224_co1_5	NC_001224	co1	9928	11500	23747	25317	410	1572
NC_001224_co1_6	NC_001224	co1	11524	12411	25343	26228	418	887
EF180188_co1_0	EF180188	co1	NA	NA	NA	NA	0	0
M36911_co1_0	M36911	co1	NA	NA	NA	NA	0	0
EF180155_co1_0	EF180155	co1	NA	NA	NA	NA	0	0
EF180430_co1_0	EF180430	co1	NA	NA	NA	NA	0	0
EF180210_co1_0	EF180210	co1	NA	NA	NA	NA	0	0
DQ171928_co1_0	DQ171928	co1	9	1161	11	1161	283	1152
EF180102_co1_0	EF180102	co1	NA	NA	NA	NA	0	0
EF180150_co1_0	EF180150	co1	NA	NA	NA	NA	0	0
DQ171927_co1_0	DQ171927	co1	9	1149	11	1149	244	1140
EF180298_co1_0	EF180298	co1	NA	NA	NA	NA	0	0
EF180244_co1_0	EF180244	co1	NA	NA	NA	NA	0	0
AY945289_co1_0	AY945289	co1	NA	NA	NA	NA	0	0
EF180392_co1_0	EF180392	co1	NA	NA	NA	NA	0	0
AF178443_co1_0	AF178443	co1	817	2162	1789	3132	285	1345
EF180393_co1_0	EF180393	co1	NA	NA	NA	NA	0	0
EF180148_co1_0	EF180148	co1	NA	NA	NA	NA	0	0
EF180206_co1_0	EF180206	co1	NA	NA	NA	NA	0	0
EF180380_co1_0	EF180380	co1	NA	NA	NA	NA	0	0
EF180386_co1_0	EF180386	co1	NA	NA	NA	NA	0	0
EF180420_co1_0	EF180420	co1	NA	NA	NA	NA	0	0
EF180403_co1_0	EF180403	co1	NA	NA	NA	NA	0	0
EF180285_co1_0	EF180285	co1	NA	NA	NA	NA	0	0
EF180208_co1_0	EF180208	co1	NA	NA	NA	NA	0	0
EF180258_co1_0	EF180258	co1	NA	NA	NA	NA	0	0
EF180418_co1_0	EF180418	co1	NA	NA	NA	NA	0	0
EF180292_co1_0	EF180292	co1	NA	NA	NA	NA	0	0
EF180286_co1_0	EF180286	co1	NA	NA	NA	NA	0	0
M15670_co1_0	M15670	co1	NA	NA	NA	NA	0	0
EF180332_co1_0	EF180332	co1	NA	NA	NA	NA	0	0
X07795_co1_0	X07795	co1	NA	NA	NA	NA	0	0
EF180340_co1_0	EF180340	co1	NA	NA	NA	NA	0	0
EF180156_co1_0	EF180156	co1	NA	NA	NA	NA	0	0
EF180274_co1_0	EF180274	co1	NA	NA	NA	NA	0	0
EF180222_co1_0	EF180222	co1	NA	NA	NA	NA	0	0
X07119_co1_0	X07119	co1	NA	NA	NA	NA	0	0
EF180341_co1_0	EF180341	co1	NA	NA	NA	NA	0	0
EF180234_co1_0	EF180234	co1	NA	NA	NA	NA	0	0
DQ171934_co1_0	DQ171934	co1	9	1091	11	1091	414	1082
EF180251_co1_0	EF180251	co1	NA	NA	NA	NA	0	0
AF275271_co1_0	AF275271	co1	415	1781	27933	29297	169	1366
AF275271_co1_1	AF275271	co1	2114	3127	29632	30643	280	1013
AF275271_co1_2	AF275271	co1	3137	4282	30655	31798	283	1145
AF275271_co1_3	AF275271	co1	4511	7163	32029	34679	360	2652
AF275271_co1_4	AF275271	co1	7311	8554	34829	36070	408	1243
EF180247_co1_0	EF180247	co1	NA	NA	NA	NA	0	0
EF180346_co1_0	EF180346	co1	NA	NA	NA	NA	0	0
EF180177_co1_0	EF180177	co1	NA	NA	NA	NA	0	0
EF180224_co1_0	EF180224	co1	NA	NA	NA	NA	0	0
EF180221_co1_0	EF180221	co1	NA	NA	NA	NA	0	0
EF180444_co1_0	EF180444	co1	NA	NA	NA	NA	0	0
EF180367_co1_0	EF180367	co1	NA	NA	NA	NA	0	0
EF180412_co1_0	EF180412	co1	NA	NA	NA	NA	0	0
EF180370_co1_0	EF180370	co1	NA	NA	NA	NA	0	0
EF180127_co1_0	EF180127	co1	NA	NA	NA	NA	0	0
EF180146_co1_0	EF180146	co1	NA	NA	NA	NA	0	0
EF180266_co1_0	EF180266	co1	NA	NA	NA	NA	0	0
EF180325_co1_0	EF180325	co1	NA	NA	NA	NA	0	0
EF180147_co1_0	EF180147	co1	NA	NA	NA	NA	0	0
EF180218_co1_0	EF180218	co1	NA	NA	NA	NA	0	0
EF180358_co1_0	EF180358	co1	NA	NA	NA	NA	0	0
EF180387_co1_0	EF180387	co1	NA	NA	NA	NA	0	0
EF180124_co1_0	EF180124	co1	NA	NA	NA	NA	0	0
EF180419_co1_0	EF180419	co1	NA	NA	NA	NA	0	0
EF180118_co1_0	EF180118	co1	NA	NA	NA	NA	0	0
EF180197_co1_0	EF180197	co1	NA	NA	NA	NA	0	0
EF180267_co1_0	EF180267	co1	NA	NA	NA	NA	0	0
EF180134_co1_0	EF180134	co1	NA	NA	NA	NA	0	0
AY962590_co1_0	AY962590	co1	1062	1293	9627	9856	391	231
NC_009638_co1_0	NC_009638	co1	NA	NA	NA	NA	0	0
EF180178_co1_0	EF180178	co1	NA	NA	NA	NA	0	0
EF180350_co1_0	EF180350	co1	NA	NA	NA	NA	0	0
EF180137_co1_0	EF180137	co1	NA	NA	NA	NA	0	0
EF180428_co1_0	EF180428	co1	NA	NA	NA	NA	0	0
EF180117_co1_0	EF180117	co1	NA	NA	NA	NA	0	0
EF180429_co1_0	EF180429	co1	NA	NA	NA	NA	0	0
EF180237_co1_0	EF180237	co1	NA	NA	NA	NA	0	0
EF180421_co1_0	EF180421	co1	NA	NA	NA	NA	0	0
EF180331_co1_0	EF180331	co1	NA	NA	NA	NA	0	0
EF180149_co1_0	EF180149	co1	NA	NA	NA	NA	0	0
EF180355_co1_0	EF180355	co1	NA	NA	NA	NA	0	0
EF180136_co1_0	EF180136	co1	NA	NA	NA	NA	0	0
EF180157_co1_0	EF180157	co1	NA	NA	NA	NA	0	0
EF180308_co1_0	EF180308	co1	NA	NA	NA	NA	0	0
EF180422_co1_0	EF180422	co1	NA	NA	NA	NA	0	0
EF180354_co1_0	EF180354	co1	NA	NA	NA	NA	0	0
EF180339_co1_0	EF180339	co1	NA	NA	NA	NA	0	0
AF271619_co1_0	AF271619	co1	713	1863	1364	2512	245	1150
AF271619_co1_1	AF271619	co1	1978	3106	2629	3755	284	1128
AF271619_co1_2	AF271619	co1	3499	4585	4150	5234	417	1086
AY802759_co1_0	AY802759	co1	713	1863	715	1863	245	1150
AY802759_co1_1	AY802759	co1	1978	3106	1980	3106	284	1128
AY802759_co1_2	AY802759	co1	3499	4585	3501	4585	417	1086
EF180309_co1_0	EF180309	co1	NA	NA	NA	NA	0	0
EF180139_co1_0	EF180139	co1	NA	NA	NA	NA	0	0
EF180271_co1_0	EF180271	co1	NA	NA	NA	NA	0	0
EF180446_co1_0	EF180446	co1	NA	NA	NA	NA	0	0
NC_006971_co1_0	NC_006971	co1	NA	NA	NA	NA	0	0
EF180165_co1_0	EF180165	co1	NA	NA	NA	NA	0	0
EF180303_co1_0	EF180303	co1	NA	NA	NA	NA	0	0
EF180306_co1_0	EF180306	co1	NA	NA	NA	NA	0	0
EF180312_co1_0	EF180312	co1	NA	NA	NA	NA	0	0
EF180185_co1_0	EF180185	co1	NA	NA	NA	NA	0	0
EF180433_co1_0	EF180433	co1	NA	NA	NA	NA	0	0
EF180186_co1_0	EF180186	co1	NA	NA	NA	NA	0	0
EF180276_co1_0	EF180276	co1	NA	NA	NA	NA	0	0
EF180230_co1_0	EF180230	co1	NA	NA	NA	NA	0	0
EF180126_co1_0	EF180126	co1	NA	NA	NA	NA	0	0
EF180115_co1_0	EF180115	co1	NA	NA	NA	NA	0	0
EF180249_co1_0	EF180249	co1	NA	NA	NA	NA	0	0
EF180315_co1_0	EF180315	co1	NA	NA	NA	NA	0	0
EF180342_co1_0	EF180342	co1	NA	NA	NA	NA	0	0
AJ511533_co1_0	AJ511533	co1	239	1700	7703	9162	120	1461
AJ511533_co1_1	AJ511533	co1	1846	3042	9310	10504	169	1196
AJ511533_co1_2	AJ511533	co1	3625	4960	11089	12422	363	1335
EF180400_co1_0	EF180400	co1	NA	NA	NA	NA	0	0
X73414_co1_0	X73414	co1	NA	NA	NA	NA	0	0
EF180385_co1_0	EF180385	co1	NA	NA	NA	NA	0	0
NC_007780_co1_0	NC_007780	co1	713	1665	6612	7562	278	952
EF180215_co1_0	EF180215	co1	NA	NA	NA	NA	0	0
EF180190_co1_0	EF180190	co1	NA	NA	NA	NA	0	0
EF180317_co1_0	EF180317	co1	NA	NA	NA	NA	0	0
EF180109_co1_0	EF180109	co1	NA	NA	NA	NA	0	0
AF178445_co1_0	AF178445	co1	846	1872	1821	2845	285	1026
EF180191_co1_0	EF180191	co1	NA	NA	NA	NA	0	0
EF180101_co1_0	EF180101	co1	NA	NA	NA	NA	0	0
EF180199_co1_0	EF180199	co1	NA	NA	NA	NA	0	0
EF180416_co1_0	EF180416	co1	NA	NA	NA	NA	0	0
EF180364_co1_0	EF180364	co1	NA	NA	NA	NA	0	0
EF180100_co1_0	EF180100	co1	NA	NA	NA	NA	0	0
EF180295_co1_0	EF180295	co1	NA	NA	NA	NA	0	0
EF180216_co1_0	EF180216	co1	NA	NA	NA	NA	0	0
EF180116_co1_0	EF180116	co1	NA	NA	NA	NA	0	0
EF180202_co1_0	EF180202	co1	NA	NA	NA	NA	0	0
EF180246_co1_0	EF180246	co1	NA	NA	NA	NA	0	0
DQ171929_co1_0	DQ171929	co1	9	1161	11	1161	283	1152
EF180406_co1_0	EF180406	co1	NA	NA	NA	NA	0	0
EF180201_co1_0	EF180201	co1	NA	NA	NA	NA	0	0
EF180152_co1_0	EF180152	co1	NA	NA	NA	NA	0	0
EF180265_co1_0	EF180265	co1	NA	NA	NA	NA	0	0
EF180383_co1_0	EF180383	co1	NA	NA	NA	NA	0	0
EF180334_co1_0	EF180334	co1	NA	NA	NA	NA	0	0
EF180390_co1_0	EF180390	co1	NA	NA	NA	NA	0	0
EF180200_co1_0	EF180200	co1	NA	NA	NA	NA	0	0
EF180280_co1_0	EF180280	co1	NA	NA	NA	NA	0	0
EF180369_co1_0	EF180369	co1	NA	NA	NA	NA	0	0
EF180409_co1_0	EF180409	co1	NA	NA	NA	NA	0	0
EF180287_co1_0	EF180287	co1	NA	NA	NA	NA	0	0
EF180151_co1_0	EF180151	co1	NA	NA	NA	NA	0	0
X55026_co1_0	X55026	co1	168	2708	38670	41208	91	2540
X55026_co1_1	X55026	co1	2796	4035	41298	42535	120	1239
X55026_co1_2	X55026	co1	4075	5336	42577	43836	133	1261
X55026_co1_3	X55026	co1	5367	7868	43869	46368	144	2501
X55026_co1_4	X55026	co1	7950	9458	46452	47958	171	1508
X55026_co1_5	X55026	co1	9554	11011	48056	49511	203	1457
X55026_co1_6	X55026	co1	11132	13384	49634	51884	243	2252
X55026_co1_7	X55026	co1	13477	14885	51979	53385	274	1408
X55026_co1_8	X55026	co1	14895	15883	53397	54383	278	988
X55026_co1_9	X55026	co1	15969	17237	54471	55737	306	1268
X55026_co1_10	X55026	co1	17296	18424	55798	56924	326	1128
X55026_co1_11	X55026	co1	18426	19827	56928	58327	327	1401
X55026_co1_12	X55026	co1	19856	20862	58358	59362	336	1006
X55026_co1_13	X55026	co1	21018	22312	59520	60812	388	1294
X55026_co1_14	X55026	co1	22361	23602	60863	62102	407	1241
X55026_co1_15	X55026	co1	23619	24024	62121	62524	412	405
M15671_co1_0	M15671	co1	35	457	37	457	407	422
AF178446_co1_0	AF178446	co1	384	1411	386	1411	283	1027
EF180279_co1_0	EF180279	co1	NA	NA	NA	NA	0	0
NC_007394_co1_0	NC_007394	co1	866	1984	10544	11660	329	1118
EF180389_co1_0	EF180389	co1	NA	NA	NA	NA	0	0
EF180326_co1_0	EF180326	co1	NA	NA	NA	NA	0	0
EF180365_co1_0	EF180365	co1	NA	NA	NA	NA	0	0
EF180257_co1_0	EF180257	co1	NA	NA	NA	NA	0	0
EF180240_co1_0	EF180240	co1	NA	NA	NA	NA	0	0
EF180343_co1_0	EF180343	co1	NA	NA	NA	NA	0	0
EF180415_co1_0	EF180415	co1	NA	NA	NA	NA	0	0
EF180318_co1_0	EF180318	co1	NA	NA	NA	NA	0	0
DQ171935_co1_0	DQ171935	co1	9	1091	11	1091	414	1082
EF180241_co1_0	EF180241	co1	NA	NA	NA	NA	0	0
NC_005253_co1_0	NC_005253	co1	242	3159	12690	15605	117	2917
NC_005253_co1_1	NC_005253	co1	3630	5182	16078	17628	274	1552
NC_005253_co1_2	NC_005253	co1	5339	6663	17787	19109	327	1324
EF180256_co1_0	EF180256	co1	NA	NA	NA	NA	0	0
EF180172_co1_0	EF180172	co1	NA	NA	NA	NA	0	0
EF180214_co1_0	EF180214	co1	NA	NA	NA	NA	0	0
DQ171932_co1_0	DQ171932	co1	9	1091	11	1091	414	1082
EF180440_co1_0	EF180440	co1	NA	NA	NA	NA	0	0
AF547983_co1_0	AF547983	co1	716	2445	17570	19297	278	1729
AF547983_co1_1	AF547983	co1	2455	5705	19309	22557	282	3250
EF180441_co1_0	EF180441	co1	NA	NA	NA	NA	0	0
EF180439_co1_0	EF180439	co1	NA	NA	NA	NA	0	0
EF180442_co1_0	EF180442	co1	NA	NA	NA	NA	0	0
X57546_co1_0	X57546	co1	204	2690	423	2907	109	2486
X57546_co1_1	X57546	co1	3189	4728	3408	4945	275	1539
X57546_co1_2	X57546	co1	4993	6453	5212	6670	363	1460
X57546_co1_3	X57546	co1	6588	8230	6807	8447	410	1642
EF180321_co1_0	EF180321	co1	NA	NA	NA	NA	0	0
NC_005972_co1_0	NC_005972	co1	436	1951	8703	10216	167	1515
NC_005972_co1_1	NC_005972	co1	2273	3925	10540	12190	274	1652
NC_005972_co1_2	NC_005972	co1	3935	5001	12202	13266	278	1066
NC_005972_co1_3	NC_005972	co1	5180	6500	13447	14765	337	1320
NC_005972_co1_4	NC_005972	co1	6724	7966	14991	16231	412	1242
EF180443_co1_0	EF180443	co1	NA	NA	NA	NA	0	0
EF180348_co1_0	EF180348	co1	NA	NA	NA	NA	0	0
EF180373_co1_0	EF180373	co1	NA	NA	NA	NA	0	0
NC_004918_co1_0	NC_004918	co1	239	715	22449	22923	120	476
NC_004918_co1_1	NC_004918	co1	860	2332	23070	24540	169	1472
NC_004918_co1_2	NC_004918	co1	3052	4283	25262	26491	411	1231
EF180313_co1_0	EF180313	co1	NA	NA	NA	NA	0	0
EF180322_co1_0	EF180322	co1	NA	NA	NA	NA	0	0
EF180448_co1_0	EF180448	co1	NA	NA	NA	NA	0	0
EF180227_co1_0	EF180227	co1	NA	NA	NA	NA	0	0
M28703_co1_0	M28703	co1	17	383	647	1011	413	366
EF180372_co1_0	EF180372	co1	NA	NA	NA	NA	0	0
EF180323_co1_0	EF180323	co1	NA	NA	NA	NA	0	0
EF180413_co1_0	EF180413	co1	NA	NA	NA	NA	0	0
X00790_co1_0	X00790	co1	397	1258	643	1502	134	861
X00790_co1_1	X00790	co1	1591	2731	1837	2975	245	1140
X00790_co1_2	X00790	co1	2846	3946	3092	4190	283	1100
EF180382_co1_0	EF180382	co1	NA	NA	NA	NA	0	0
EF180424_co1_0	EF180424	co1	NA	NA	NA	NA	0	0
EF180264_co1_0	EF180264	co1	NA	NA	NA	NA	0	0
EF180311_co1_0	EF180311	co1	NA	NA	NA	NA	0	0
EF180239_co1_0	EF180239	co1	NA	NA	NA	NA	0	0
EF180169_co1_0	EF180169	co1	NA	NA	NA	NA	0	0
EF180096_co1_0	EF180096	co1	NA	NA	NA	NA	0	0
EF180290_co1_0	EF180290	co1	NA	NA	NA	NA	0	0
EF180434_co1_0	EF180434	co1	NA	NA	NA	NA	0	0
EF180329_co1_0	EF180329	co1	NA	NA	NA	NA	0	0
EF180168_co1_0	EF180168	co1	NA	NA	NA	NA	0	0
EF180158_co1_0	EF180158	co1	NA	NA	NA	NA	0	0
EF180408_co1_0	EF180408	co1	NA	NA	NA	NA	0	0
EF180119_co1_0	EF180119	co1	NA	NA	NA	NA	0	0
EF180144_co1_0	EF180144	co1	NA	NA	NA	NA	0	0
EF180236_co1_0	EF180236	co1	NA	NA	NA	NA	0	0
AY874423_co1_0	AY874423	co1	NA	NA	NA	NA	0	0
X15999_co1_0	X15999	co1	NA	NA	NA	NA	0	0
DQ311640_co1_0	DQ311640	co1	NA	NA	NA	NA	0	0
EF180164_co1_0	EF180164	co1	NA	NA	NA	NA	0	0
DQ217399_co1_0	DQ217399	co1	730	1880	20848	21996	246	1150
DQ217399_co1_1	DQ217399	co1	1995	3123	22113	23239	284	1128
DQ217399_co1_2	DQ217399	co1	3516	4602	23634	24718	417	1086
EF180363_co1_0	EF180363	co1	NA	NA	NA	NA	0	0
EF180159_co1_0	EF180159	co1	NA	NA	NA	NA	0	0
EF180111_co1_0	EF180111	co1	NA	NA	NA	NA	0	0
AF315722_co1_0	AF315722	co1	167	1408	1010	2249	162	1241
AF315722_co1_1	AF315722	co1	1528	2888	2371	3729	202	1360
EF180289_co1_0	EF180289	co1	NA	NA	NA	NA	0	0
EF180160_co1_0	EF180160	co1	NA	NA	NA	NA	0	0
EF180319_co1_0	EF180319	co1	NA	NA	NA	NA	0	0
EU004203_co1_0	EU004203	co1	168	2617	14057	16504	97	2449
EU004203_co1_1	EU004203	co1	2652	5136	16541	19023	108	2484
EU004203_co1_2	EU004203	co1	5173	6689	19062	20576	121	1516
EU004203_co1_3	EU004203	co1	7154	9053	21043	22940	276	1899
EU004203_co1_4	EU004203	co1	9063	10074	22952	23961	279	1011
EU004203_co1_5	EU004203	co1	10253	11741	24142	25628	339	1488
EU004203_co1_6	EU004203	co1	11947	13484	25836	27371	409	1537
EU004203_co1_7	EU004203	co1	13509	14391	27398	28278	418	882
EF180273_co1_0	EF180273	co1	NA	NA	NA	NA	0	0
EF180281_co1_0	EF180281	co1	NA	NA	NA	NA	0	0
U00801_co1_0	U00801	co1	239	1756	449	1964	120	1517
EF180167_co1_0	EF180167	co1	NA	NA	NA	NA	0	0
AY654900_co1_0	AY654900	co1	3994	5535	31485	33024	277	1541
AY654900_co1_1	AY654900	co1	2271	3733	29762	31222	364	1462
AY654900_co1_2	AY654900	co1	497	2136	27988	29625	411	1639
EF180183_co1_0	EF180183	co1	NA	NA	NA	NA	0	0
EF180310_co1_0	EF180310	co1	NA	NA	NA	NA	0	0
EF180166_co1_0	EF180166	co1	NA	NA	NA	NA	0	0
Y00403_co1_0	Y00403	co1	93	1498	827	2230	275	1405
Y00403_co1_1	Y00403	co1	1508	2496	2242	3228	278	988
Y00403_co1_2	Y00403	co1	2579	3847	3313	4579	307	1268
EF180229_co1_0	EF180229	co1	NA	NA	NA	NA	0	0
X07121_co1_0	X07121	co1	NA	NA	NA	NA	0	0
EF180270_co1_0	EF180270	co1	NA	NA	NA	NA	0	0
NC_009493_co1_0	NC_009493	co1	217	1504	59081	60366	111	1287
NC_009493_co1_1	NC_009493	co1	1677	2979	60541	61841	169	1302
NC_009493_co1_2	NC_009493	co1	3207	4402	62071	63264	245	1195
NC_009493_co1_3	NC_009493	co1	4495	5871	63359	64733	276	1376
NC_009493_co1_4	NC_009493	co1	5881	6884	64745	65746	279	1003
NC_009493_co1_5	NC_009493	co1	6894	8004	65758	66866	282	1110
NC_009493_co1_6	NC_009493	co1	8093	9351	66957	68213	312	1258
NC_009493_co1_7	NC_009493	co1	9396	10578	68260	69440	327	1182
NC_009493_co1_8	NC_009493	co1	10610	11617	69474	70479	338	1007
NC_009493_co1_9	NC_009493	co1	11773	14145	70637	73007	390	2372
NC_009493_co1_10	NC_009493	co1	14212	15411	73076	74273	414	1199
NC_009493_co1_11	NC_009493	co1	15547	16590	74411	75452	459	1043
EF180300_co1_0	EF180300	co1	NA	NA	NA	NA	0	0
EF180335_co1_0	EF180335	co1	NA	NA	NA	NA	0	0
EF180121_co1_0	EF180121	co1	NA	NA	NA	NA	0	0
EF180431_co1_0	EF180431	co1	NA	NA	NA	NA	0	0
X07122_co1_0	X07122	co1	NA	NA	NA	NA	0	0
EF180278_co1_0	EF180278	co1	NA	NA	NA	NA	0	0
AJ307410_co1_0	AJ307410	co1	226	1529	13378	14679	111	1303
AJ307410_co1_1	AJ307410	co1	1556	2920	14708	16070	120	1364
AJ307410_co1_2	AJ307410	co1	3065	4317	16217	17467	168	1252
AJ307410_co1_3	AJ307410	co1	4650	6334	17802	19484	279	1684
AJ307410_co1_4	AJ307410	co1	6344	7515	19496	20665	283	1171
AJ307410_co1_5	AJ307410	co1	7650	8949	20802	22099	328	1299
AJ307410_co1_6	AJ307410	co1	9188	10416	22340	23566	407	1228
AJ307410_co1_7	AJ307410	co1	10433	10682	23585	23832	413	249
AJ307410_co1_8	AJ307410	co1	10852	12162	24004	25312	470	1310
EF180106_co1_0	EF180106	co1	NA	NA	NA	NA	0	0
EF180243_co1_0	EF180243	co1	NA	NA	NA	NA	0	0
EF180107_co1_0	EF180107	co1	NA	NA	NA	NA	0	0
NC_004312_co1_0	NC_004312	co1	415	1781	27933	29297	169	1366
NC_004312_co1_1	NC_004312	co1	2114	3127	29632	30643	280	1013
NC_004312_co1_2	NC_004312	co1	3137	4282	30655	31798	283	1145
NC_004312_co1_3	NC_004312	co1	4511	7163	32029	34679	360	2652
NC_004312_co1_4	NC_004312	co1	7311	8554	34829	36070	408	1243
EF180193_co1_0	EF180193	co1	NA	NA	NA	NA	0	0
AF178447_co1_0	AF178447	co1	355	1700	357	1700	273	1345
EF180129_co1_0	EF180129	co1	NA	NA	NA	NA	0	0
EF180359_co1_0	EF180359	co1	NA	NA	NA	NA	0	0
X74411_co1_0	X74411	co1	242	3159	12690	15605	117	2917
X74411_co1_1	X74411	co1	3630	5182	16078	17628	274	1552
X74411_co1_2	X74411	co1	5339	6663	17787	19109	327	1324
EF180209_co1_0	EF180209	co1	NA	NA	NA	NA	0	0
AJ011856_co1_0	AJ011856	co1	168	2617	13987	16434	97	2449
AJ011856_co1_1	AJ011856	co1	2652	5136	16471	18953	108	2484
AJ011856_co1_2	AJ011856	co1	5173	6690	18992	20507	121	1517
AJ011856_co1_3	AJ011856	co1	7166	8177	20985	21994	279	1011
AJ011856_co1_4	AJ011856	co1	8428	9794	22247	23611	363	1366
AJ011856_co1_5	AJ011856	co1	9928	11500	23747	25317	410	1572
AJ011856_co1_6	AJ011856	co1	11524	12411	25343	26228	418	887
EF180198_co1_0	EF180198	co1	NA	NA	NA	NA	0	0
AF487277_co1_0	AF487277	co1	NA	NA	NA	NA	0	0
EF180384_co1_0	EF180384	co1	NA	NA	NA	NA	0	0
D31785_co1_0	D31785	co1	722	1722	1964	2962	280	1000
NC_006626_co1_0	NC_006626	co1	239	1768	8688	10215	120	1529
NC_006626_co1_1	NC_006626	co1	1913	3310	10362	11757	169	1397
NC_006626_co1_2	NC_006626	co1	3643	5046	12092	13493	280	1403
EF180296_co1_0	EF180296	co1	NA	NA	NA	NA	0	0
EF180336_co1_0	EF180336	co1	NA	NA	NA	NA	0	0
EF180397_co1_0	EF180397	co1	NA	NA	NA	NA	0	0
EF180260_co1_0	EF180260	co1	NA	NA	NA	NA	0	0
EF180391_co1_0	EF180391	co1	NA	NA	NA	NA	0	0
EF180154_co1_0	EF180154	co1	NA	NA	NA	NA	0	0
EF180288_co1_0	EF180288	co1	NA	NA	NA	NA	0	0
EF180272_co1_0	EF180272	co1	NA	NA	NA	NA	0	0
EF180407_co1_0	EF180407	co1	NA	NA	NA	NA	0	0
AF447590_co1_0	AF447590	co1	482	1753	32006	33275	169	1271
AF447590_co1_1	AF447590	co1	1929	3140	33453	34662	228	1211
AF447590_co1_2	AF447590	co1	3424	4461	34948	35983	327	1037
AF447590_co1_3	AF447590	co1	4763	5990	36287	37512	391	1227
AF447590_co1_4	AF447590	co1	6181	8242	37705	39764	414	2061
EF180401_co1_0	EF180401	co1	NA	NA	NA	NA	0	0
EF180263_co1_0	EF180263	co1	NA	NA	NA	NA	0	0
EF180396_co1_0	EF180396	co1	NA	NA	NA	NA	0	0
EF180252_co1_0	EF180252	co1	NA	NA	NA	NA	0	0
NC_003920_co1_0	NC_003920	co1	239	727	9884	10370	120	488
NC_003920_co1_1	NC_003920	co1	1206	2330	10851	11973	280	1124
EF180250_co1_0	EF180250	co1	NA	NA	NA	NA	0	0
EF180282_co1_0	EF180282	co1	NA	NA	NA	NA	0	0
EF180347_co1_0	EF180347	co1	NA	NA	NA	NA	0	0
EF180394_co1_0	EF180394	co1	NA	NA	NA	NA	0	0
EF180399_co1_0	EF180399	co1	NA	NA	NA	NA	0	0
EF180255_co1_0	EF180255	co1	NA	NA	NA	NA	0	0
NC_008068_co1_0	NC_008068	co1	NA	NA	NA	NA	0	0
EF180344_co1_0	EF180344	co1	NA	NA	NA	NA	0	0
EF180220_co1_0	EF180220	co1	NA	NA	NA	NA	0	0
EF180398_co1_0	EF180398	co1	NA	NA	NA	NA	0	0
EF180254_co1_0	EF180254	co1	NA	NA	NA	NA	0	0
AF177534_co1_0	AF177534	co1	846	1872	1725	2749	285	1026
EF180345_co1_0	EF180345	co1	NA	NA	NA	NA	0	0
DQ171926_co1_0	DQ171926	co1	9	1149	11	1149	244	1140
EF180242_co1_0	EF180242	co1	NA	NA	NA	NA	0	0
EF180293_co1_0	EF180293	co1	NA	NA	NA	NA	0	0
EF180143_co1_0	EF180143	co1	NA	NA	NA	NA	0	0
EF180437_co1_0	EF180437	co1	NA	NA	NA	NA	0	0
EF180417_co1_0	EF180417	co1	NA	NA	NA	NA	0	0
EF180174_co1_0	EF180174	co1	NA	NA	NA	NA	0	0
DQ171933_co1_0	DQ171933	co1	9	1091	11	1091	414	1082
EF180142_co1_0	EF180142	co1	NA	NA	NA	NA	0	0
EF180360_co1_0	EF180360	co1	NA	NA	NA	NA	0	0
DQ376035_co1_0	DQ376035	co1	242	3159	2716	5631	117	2917
EF180173_co1_0	EF180173	co1	NA	NA	NA	NA	0	0
X00886_co1_0	X00886	co1	403	1614	625	1834	169	1211
X00886_co1_1	X00886	co1	1958	3040	2180	3260	284	1082
EF180175_co1_0	EF180175	co1	NA	NA	NA	NA	0	0
DQ171930_co1_0	DQ171930	co1	9	1161	11	1161	283	1152
EF180374_co1_0	EF180374	co1	NA	NA	NA	NA	0	0
NC_006077_co1_0	NC_006077	co1	3994	5535	31485	33024	277	1541
NC_006077_co1_1	NC_006077	co1	2271	3733	29762	31222	364	1462
NC_006077_co1_2	NC_006077	co1	497	2136	27988	29625	411	1639
EF180225_co1_0	EF180225	co1	NA	NA	NA	NA	0	0
NC_002659_co1_0	NC_002659	co1	226	1529	13378	14679	111	1303
NC_002659_co1_1	NC_002659	co1	1556	2920	14708	16070	120	1364
NC_002659_co1_2	NC_002659	co1	3065	4317	16217	17467	168	1252
NC_002659_co1_3	NC_002659	co1	4650	6334	17802	19484	279	1684
NC_002659_co1_4	NC_002659	co1	6344	7515	19496	20665	283	1171
NC_002659_co1_5	NC_002659	co1	7650	8949	20802	22099	328	1299
NC_002659_co1_6	NC_002659	co1	9188	10416	22340	23566	407	1228
NC_002659_co1_7	NC_002659	co1	10433	10682	23585	23832	413	249
NC_002659_co1_8	NC_002659	co1	10852	12162	24004	25312	470	1310
EF180195_co1_0	EF180195	co1	NA	NA	NA	NA	0	0
NC_001762_co1_0	NC_001762	co1	722	1722	1964	2962	280	1000
EF180449_co1_0	EF180449	co1	NA	NA	NA	NA	0	0
EF180131_co1_0	EF180131	co1	NA	NA	NA	NA	0	0
EF180123_co1_0	EF180123	co1	NA	NA	NA	NA	0	0
EF180305_co1_0	EF180305	co1	NA	NA	NA	NA	0	0
EF180194_co1_0	EF180194	co1	NA	NA	NA	NA	0	0
EF180375_co1_0	EF180375	co1	NA	NA	NA	NA	0	0
EF180352_co1_0	EF180352	co1	NA	NA	NA	NA	0	0
EF180337_co1_0	EF180337	co1	NA	NA	NA	NA	0	0
EF180133_co1_0	EF180133	co1	NA	NA	NA	NA	0	0
EF180357_co1_0	EF180357	co1	NA	NA	NA	NA	0	0
EF180425_co1_0	EF180425	co1	NA	NA	NA	NA	0	0
EF180145_co1_0	EF180145	co1	NA	NA	NA	NA	0	0
EF180132_co1_0	EF180132	co1	NA	NA	NA	NA	0	0
EF180138_co1_0	EF180138	co1	NA	NA	NA	NA	0	0
EF180432_co1_0	EF180432	co1	NA	NA	NA	NA	0	0
NC_004691_co1_0	NC_004691	co1	239	1700	7703	9162	120	1461
NC_004691_co1_1	NC_004691	co1	1846	3042	9310	10504	169	1196
NC_004691_co1_2	NC_004691	co1	3625	4960	11089	12422	363	1335
EF180426_co1_0	EF180426	co1	NA	NA	NA	NA	0	0
EF180238_co1_0	EF180238	co1	NA	NA	NA	NA	0	0
DQ026513_co1_0	DQ026513	co1	872	2199	2496	3821	327	1327
DQ026513_co1_1	DQ026513	co1	2388	2612	4012	4234	390	224
NC_007597_co1_0	NC_007597	co1	728	1878	20848	21996	245	1150
NC_007597_co1_1	NC_007597	co1	1993	3121	22113	23239	284	1128
NC_007597_co1_2	NC_007597	co1	3514	4600	23634	24718	417	1086
EF180098_co1_0	EF180098	co1	NA	NA	NA	NA	0	0
EF180097_co1_0	EF180097	co1	NA	NA	NA	NA	0	0
EF180231_co1_0	EF180231	co1	NA	NA	NA	NA	0	0
EF180423_co1_0	EF180423	co1	NA	NA	NA	NA	0	0
EF180135_co1_0	EF180135	co1	NA	NA	NA	NA	0	0
NC_003388_co1_0	NC_003388	co1	482	1753	32006	33275	169	1271
NC_003388_co1_1	NC_003388	co1	1929	3140	33453	34662	228	1211
NC_003388_co1_2	NC_003388	co1	3424	4461	34948	35983	327	1037
NC_003388_co1_3	NC_003388	co1	4763	5990	36287	37512	391	1227
NC_003388_co1_4	NC_003388	co1	6181	8242	37705	39764	414	2061
EF180140_co1_0	EF180140	co1	NA	NA	NA	NA	0	0
EF180361_co1_0	EF180361	co1	NA	NA	NA	NA	0	0
EF180128_co1_0	EF180128	co1	NA	NA	NA	NA	0	0
EF180110_co1_0	EF180110	co1	NA	NA	NA	NA	0	0
EF180233_co1_0	EF180233	co1	NA	NA	NA	NA	0	0
EF180161_co1_0	EF180161	co1	NA	NA	NA	NA	0	0
EF180351_co1_0	EF180351	co1	NA	NA	NA	NA	0	0
NC_001329_co1_0	NC_001329	co1	168	2708	37680	40218	91	2540
NC_001329_co1_1	NC_001329	co1	2796	4035	40308	41545	120	1239
NC_001329_co1_2	NC_001329	co1	4075	5336	41587	42846	133	1261
NC_001329_co1_3	NC_001329	co1	5450	6958	42962	44468	171	1508
NC_001329_co1_4	NC_001329	co1	7054	8511	44566	46021	203	1457
NC_001329_co1_5	NC_001329	co1	8632	10884	46144	48394	244	2252
NC_001329_co1_6	NC_001329	co1	10977	12385	48489	49895	275	1408
NC_001329_co1_7	NC_001329	co1	12395	13383	49907	50893	278	988
NC_001329_co1_8	NC_001329	co1	13469	14737	50981	52247	307	1268
NC_001329_co1_9	NC_001329	co1	14796	15924	52308	53434	326	1128
NC_001329_co1_10	NC_001329	co1	15926	17327	53438	54837	327	1401
NC_001329_co1_11	NC_001329	co1	17356	18362	54868	55872	337	1006
NC_001329_co1_12	NC_001329	co1	18518	19812	56030	57322	389	1294
NC_001329_co1_13	NC_001329	co1	19861	21102	57373	58612	407	1241
NC_001329_co1_14	NC_001329	co1	21119	21524	58631	59034	413	405
EF180213_co1_0	EF180213	co1	NA	NA	NA	NA	0	0
EF180228_co1_0	EF180228	co1	NA	NA	NA	NA	0	0
EF180283_co1_0	EF180283	co1	NA	NA	NA	NA	0	0
EF180302_co1_0	EF180302	co1	NA	NA	NA	NA	0	0
EF180316_co1_0	EF180316	co1	NA	NA	NA	NA	0	0
AJ430679_co1_0	AJ430679	co1	239	715	22449	22923	120	476
AJ430679_co1_1	AJ430679	co1	860	2332	23070	24540	169	1472
AJ430679_co1_2	AJ430679	co1	3052	4283	25262	26491	411	1231
EF180184_co1_0	EF180184	co1	NA	NA	NA	NA	0	0
AF437291_co1_0	AF437291	co1	239	727	9884	10370	120	488
AF437291_co1_1	AF437291	co1	1206	2330	10851	11973	280	1124
EF180353_co1_0	EF180353	co1	NA	NA	NA	NA	0	0
AY884128_co1_0	AY884128	co1	NA	NA	NA	NA	0	0
EF180182_co1_0	EF180182	co1	NA	NA	NA	NA	0	0
EF180120_co1_0	EF180120	co1	NA	NA	NA	NA	0	0
EF180104_co1_0	EF180104	co1	NA	NA	NA	NA	0	0
EF180299_co1_0	EF180299	co1	NA	NA	NA	NA	0	0
EF180402_co1_0	EF180402	co1	NA	NA	NA	NA	0	0
AY962591_co1_0	AY962591	co1	NA	NA	NA	NA	0	0
EF180362_co1_0	EF180362	co1	NA	NA	NA	NA	0	0
EF180245_co1_0	EF180245	co1	NA	NA	NA	NA	0	0
EF180105_co1_0	EF180105	co1	NA	NA	NA	NA	0	0
EF180207_co1_0	EF180207	co1	NA	NA	NA	NA	0	0
EF180211_co1_0	EF180211	co1	NA	NA	NA	NA	0	0
AM698041_co1_0	AM698041	co1	NA	NA	NA	NA	0	0
NC_007445_co1_0	NC_007445	co1	846	1872	20615	21639	285	1026
EF180381_co1_0	EF180381	co1	NA	NA	NA	NA	0	0
EF180192_co1_0	EF180192	co1	NA	NA	NA	NA	0	0
X65223_co1_0	X65223	co1	NA	NA	NA	NA	0	0
EF180113_co1_0	EF180113	co1	NA	NA	NA	NA	0	0
EF180205_co1_0	EF180205	co1	NA	NA	NA	NA	0	0
NC_004514_co1_0	NC_004514	co1	NA	NA	NA	NA	0	0
EF180333_co1_0	EF180333	co1	NA	NA	NA	NA	0	0
M15669_co1_0	M15669	co1	NA	NA	NA	NA	0	0
EF180204_co1_0	EF180204	co1	NA	NA	NA	NA	0	0
EF180284_co1_0	EF180284	co1	NA	NA	NA	NA	0	0
EF180268_co1_0	EF180268	co1	NA	NA	NA	NA	0	0
AF178444_co1_0	AF178444	co1	817	2162	1696	3039	285	1345
EF180259_co1_0	EF180259	co1	NA	NA	NA	NA	0	0
EF180294_co1_0	EF180294	co1	NA	NA	NA	NA	0	0
DQ207726_co1_0	DQ207726	co1	846	1872	20615	21639	285	1026
X73415_co1_0	X73415	co1	NA	NA	NA	NA	0	0
EF180203_co1_0	EF180203	co1	NA	NA	NA	NA	0	0
EF180404_co1_0	EF180404	co1	NA	NA	NA	NA	0	0
EF180395_co1_0	EF180395	co1	NA	NA	NA	NA	0	0
EF180176_co1_0	EF180176	co1	NA	NA	NA	NA	0	0
X54421_co1_0	X54421	co1	403	1614	5290	6499	169	1211
X54421_co1_1	X54421	co1	1958	3040	6845	7925	284	1082
EF180153_co1_0	EF180153	co1	NA	NA	NA	NA	0	0
EF180262_co1_0	EF180262	co1	NA	NA	NA	NA	0	0
EF180253_co1_0	EF180253	co1	NA	NA	NA	NA	0	0
EF180378_co1_0	EF180378	co1	NA	NA	NA	NA	0	0
EF180349_co1_0	EF180349	co1	NA	NA	NA	NA	0	0
EF180379_co1_0	EF180379	co1	NA	NA	NA	NA	0	0
AY445918_co1_0	AY445918	co1	436	1951	8703	10216	167	1515
AY445918_co1_1	AY445918	co1	2273	3925	10540	12190	274	1652
AY445918_co1_2	AY445918	co1	3935	5001	12202	13266	278	1066
AY445918_co1_3	AY445918	co1	5180	6500	13447	14765	337	1320
AY445918_co1_4	AY445918	co1	6724	7966	14991	16231	412	1242
DQ351941_co1_0	DQ351941	co1	NA	NA	NA	NA	0	0
AJ634268_co1_0	AJ634268	co1	239	1768	8688	10215	120	1529
AJ634268_co1_1	AJ634268	co1	1913	3310	10362	11757	169	1397
AJ634268_co1_2	AJ634268	co1	3643	5046	12092	13493	280	1403
EF180368_co1_0	EF180368	co1	NA	NA	NA	NA	0	0
AY347307_co1_0	AY347307	co1	379	1655	23719	24993	134	1276
AY347307_co1_1	AY347307	co1	1760	2959	25100	26297	169	1199
AY347307_co1_2	AY347307	co1	3302	4401	26642	27739	283	1099
AY347307_co1_3	AY347307	co1	4536	5673	27876	29011	328	1137
AY347307_co1_4	AY347307	co1	5862	7165	29202	30503	391	1303
AY347307_co1_5	AY347307	co1	3302	4401	26642	27739	410	1099
AY347307_co1_6	AY347307	co1	8467	9496	31807	32834	461	1029
EF180447_co1_0	EF180447	co1	NA	NA	NA	NA	0	0
EF180388_co1_0	EF180388	co1	NA	NA	NA	NA	0	0
EF180226_co1_0	EF180226	co1	NA	NA	NA	NA	0	0
EF180445_co1_0	EF180445	co1	NA	NA	NA	NA	0	0
DQ364632_co1_0	DQ364632	co1	217	1504	59081	60366	111	1287
DQ364632_co1_1	DQ364632	co1	1677	2979	60541	61841	169	1302
DQ364632_co1_2	DQ364632	co1	3207	4402	62071	63264	245	1195
DQ364632_co1_3	DQ364632	co1	4495	5871	63359	64733	276	1376
DQ364632_co1_4	DQ364632	co1	5881	6884	64745	65746	279	1003
DQ364632_co1_5	DQ364632	co1	6894	8004	65758	66866	282	1110
DQ364632_co1_6	DQ364632	co1	8093	9351	66957	68213	312	1258
DQ364632_co1_7	DQ364632	co1	9396	10578	68260	69440	327	1182
DQ364632_co1_8	DQ364632	co1	10610	11617	69474	70479	338	1007
DQ364632_co1_9	DQ364632	co1	11773	14145	70637	73007	390	2372
DQ364632_co1_10	DQ364632	co1	14212	15411	73076	74273	414	1199
DQ364632_co1_11	DQ364632	co1	15547	16590	74411	75452	459	1043
EF180366_co1_0	EF180366	co1	NA	NA	NA	NA	0	0
DQ058142_co1_0	DQ058142	co1	713	1665	6612	7562	278	952
DQ171931_co1_0	DQ171931	co1	9	1161	11	1161	283	1152
EF180371_co1_0	EF180371	co1	NA	NA	NA	NA	0	0
EF180324_co1_0	EF180324	co1	NA	NA	NA	NA	0	0
EF180410_co1_0	EF180410	co1	NA	NA	NA	NA	0	0
EF180170_co1_0	EF180170	co1	NA	NA	NA	NA	0	0
EF180125_co1_0	EF180125	co1	NA	NA	NA	NA	0	0
EF180411_co1_0	EF180411	co1	NA	NA	NA	NA	0	0
EF180223_co1_0	EF180223	co1	NA	NA	NA	NA	0	0
EF180212_co1_0	EF180212	co1	NA	NA	NA	NA	0	0
EF180291_co1_0	EF180291	co1	NA	NA	NA	NA	0	0
EF180141_co1_0	EF180141	co1	NA	NA	NA	NA	0	0
EF180435_co1_0	EF180435	co1	NA	NA	NA	NA	0	0
AY916130_co1_0	AY916130	co1	866	1984	10544	11660	329	1118
EF180327_co1_0	EF180327	co1	NA	NA	NA	NA	0	0
EF180376_co1_0	EF180376	co1	NA	NA	NA	NA	0	0
EF180438_co1_0	EF180438	co1	NA	NA	NA	NA	0	0
NC_005256_co1_0	NC_005256	co1	379	1655	23719	24993	134	1276
NC_005256_co1_1	NC_005256	co1	1760	2959	25100	26297	169	1199
NC_005256_co1_2	NC_005256	co1	3302	4401	26642	27739	283	1099
NC_005256_co1_3	NC_005256	co1	4536	5673	27876	29011	328	1137
NC_005256_co1_4	NC_005256	co1	5862	7165	29202	30503	391	1303
NC_005256_co1_5	NC_005256	co1	3302	4401	26642	27739	410	1099
NC_005256_co1_6	NC_005256	co1	8467	9496	31807	32834	461	1029
EF180377_co1_0	EF180377	co1	NA	NA	NA	NA	0	0
EF180414_co1_0	EF180414	co1	NA	NA	NA	NA	0	0
EF180122_co1_0	EF180122	co1	NA	NA	NA	NA	0	0
EF180269_co1_0	EF180269	co1	NA	NA	NA	NA	0	0
EF180261_co1_0	EF180261	co1	NA	NA	NA	NA	0	0
X14669_co1_0	X14669	co1	213	2845	215	2845	109	2632
X14669_co1_1	X14669	co1	2926	4272	2928	4272	136	1346
X14669_co1_2	X14669	co1	4605	5828	4607	5828	247	1223
X14669_co1_3	X14669	co1	5943	7044	5945	7044	285	1101
EF180330_co1_0	EF180330	co1	NA	NA	NA	NA	0	0
EF180320_co1_0	EF180320	co1	NA	NA	NA	NA	0	0
EF180219_co1_0	EF180219	co1	NA	NA	NA	NA	0	0
EF180196_co1_0	EF180196	co1	NA	NA	NA	NA	0	0
EF180405_co1_0	EF180405	co1	NA	NA	NA	NA	0	0
EF180130_co1_0	EF180130	co1	NA	NA	NA	NA	0	0
EF180235_co1_0	EF180235	co1	NA	NA	NA	NA	0	0
EF180427_co1_0	EF180427	co1	NA	NA	NA	NA	0	0
EF180356_co1_0	EF180356	co1	NA	NA	NA	NA	0	0
EF180328_co1_0	EF180328	co1	NA	NA	NA	NA	0	0
AY693993_co1_0	AY693993	co1	NA	NA	NA	NA	0	0
EF180338_co1_0	EF180338	co1	NA	NA	NA	NA	0	0
EF180232_co1_0	EF180232	co1	NA	NA	NA	NA	0	0
EF180275_co1_0	EF180275	co1	NA	NA	NA	NA	0	0
EF180099_co1_0	EF180099	co1	NA	NA	NA	NA	0	0
EF180301_co1_0	EF180301	co1	NA	NA	NA	NA	0	0
EF180248_co1_0	EF180248	co1	NA	NA	NA	NA	0	0
NC_004332_co1_0	NC_004332	co1	716	2445	17570	19297	278	1729
NC_004332_co1_1	NC_004332	co1	2455	5705	19309	22557	282	3250
EF180187_co1_0	EF180187	co1	NA	NA	NA	NA	0	0
AY610955_co1_0	AY610955	co1	NA	NA	NA	NA	0	0
EF180112_co1_0	EF180112	co1	NA	NA	NA	NA	0	0
NC_006972_co1_0	NC_006972	co1	1062	1293	9627	9856	391	231
EF180162_co1_0	EF180162	co1	NA	NA	NA	NA	0	0
X07123_co1_0	X07123	co1	NA	NA	NA	NA	0	0
AF123600_co1_0	AF123600	co1	167	1408	1003	2242	162	1241
AF123600_co1_1	AF123600	co1	1528	2889	2364	3723	202	1361
EF180304_co1_0	EF180304	co1	NA	NA	NA	NA	0	0
EF180163_co1_0	EF180163	co1	NA	NA	NA	NA	0	0
EF180277_co1_0	EF180277	co1	NA	NA	NA	NA	0	0
EF180171_co1_0	EF180171	co1	NA	NA	NA	NA	0	0
AY955840_co1_0	AY955840	co1	290	1278	40060	41046	111	988
AY955840_co1_1	AY955840	co1	1301	4122	41071	43890	119	2821
AY955840_co1_2	AY955840	co1	4166	5692	43936	45460	134	1526
AY955840_co1_3	AY955840	co1	5796	7019	45566	46787	168	1223
AY955840_co1_4	AY955840	co1	7351	8387	47121	48155	279	1036
AY955840_co1_5	AY955840	co1	8398	9499	48168	49267	283	1101
AY955840_co1_6	AY955840	co1	9825	10139	49595	49907	391	314
AY955840_co1_7	AY955840	co1	10195	11489	49965	51257	412	1294
EF180179_co1_0	EF180179	co1	NA	NA	NA	NA	0	0
EF180108_co1_0	EF180108	co1	NA	NA	NA	NA	0	0
M97514_co1_0	M97514	co1	385	1111	1539	2263	171	726
M97514_co1_1	M97514	co1	1433	3277	2587	4429	278	1844
M97514_co1_2	M97514	co1	3538	4893	4692	6045	365	1355
M97514_co1_3	M97514	co1	5030	6743	6184	7895	425	1713
AF442280_co2_0	AF442280	co2	NA	NA	NA	NA	0	0
NC_001326_co2_0	NC_001326	co2	NA	NA	NA	NA	0	0
NC_009638_co2_0	NC_009638	co2	NA	NA	NA	NA	0	0
X66595_co2_0	X66595	co2	NA	NA	NA	NA	0	0
DQ443077_co2_0	DQ443077	co2	NA	NA	NA	NA	0	0
AF450300_co2_0	AF450300	co2	671	673	673	673	223	2
AF442232_co2_0	AF442232	co2	NA	NA	NA	NA	0	0
DQ443072_co2_0	DQ443072	co2	NA	NA	NA	NA	0	0
DQ243842_co2_0	DQ243842	co2	NA	NA	NA	NA	0	0
AY962590_co2_0	AY962590	co2	NA	NA	NA	NA	0	0
AF450310_co2_0	AF450310	co2	671	673	673	673	223	2
NC_001224_co2_0	NC_001224	co2	NA	NA	NA	NA	0	0
AF442250_co2_0	AF442250	co2	NA	NA	NA	NA	0	0
AF442211_co2_0	AF442211	co2	NA	NA	NA	NA	0	0
AF442255_co2_0	AF442255	co2	NA	NA	NA	NA	0	0
AY240869_co2_0	AY240869	co2	NA	NA	NA	NA	0	0
AF442263_co2_0	AF442263	co2	NA	NA	NA	NA	0	0
AY945289_co2_0	AY945289	co2	NA	NA	NA	NA	0	0
DQ443069_co2_0	DQ443069	co2	NA	NA	NA	NA	0	0
AJ295239_co2_0	AJ295239	co2	NA	NA	NA	NA	0	0
DQ243845_co2_0	DQ243845	co2	NA	NA	NA	NA	0	0
AJ295248_co2_0	AJ295248	co2	NA	NA	NA	NA	0	0
AF442264_co2_0	AF442264	co2	NA	NA	NA	NA	0	0
DQ443099_co2_0	DQ443099	co2	NA	NA	NA	NA	0	0
DQ443109_co2_0	DQ443109	co2	NA	NA	NA	NA	0	0
AF059605_co2_0	AF059605	co2	NA	NA	NA	NA	0	0
DQ443100_co2_0	DQ443100	co2	NA	NA	NA	NA	0	0
DQ443108_co2_0	DQ443108	co2	NA	NA	NA	NA	0	0
AJ938043_co2_0	AJ938043	co2	NA	NA	NA	NA	0	0
AF442212_co2_0	AF442212	co2	NA	NA	NA	NA	0	0
AY244997_co2_0	AY244997	co2	NA	NA	NA	NA	0	0
AJ295243_co2_0	AJ295243	co2	NA	NA	NA	NA	0	0
AJ295242_co2_0	AJ295242	co2	NA	NA	NA	NA	0	0
DQ443114_co2_0	DQ443114	co2	NA	NA	NA	NA	0	0
AJ938038_co2_0	AJ938038	co2	NA	NA	NA	NA	0	0
DQ443040_co2_0	DQ443040	co2	NA	NA	NA	NA	0	0
AY130326_co2_0	AY130326	co2	NA	NA	NA	NA	0	0
AF131204_co2_0	AF131204	co2	NA	NA	NA	NA	0	0
AF275271_co2_0	AF275271	co2	366	2807	20746	23185	126	2441
AY445918_co2_0	AY445918	co2	NA	NA	NA	NA	0	0
AY130325_co2_0	AY130325	co2	NA	NA	NA	NA	0	0
X69431_co2_0	X69431	co2	NA	NA	NA	NA	0	0
DQ443047_co2_0	DQ443047	co2	NA	NA	NA	NA	0	0
AY130332_co2_0	AY130332	co2	NA	NA	NA	NA	0	0
NC_007597_co2_0	NC_007597	co2	NA	NA	NA	NA	0	0
X06051_co2_0	X06051	co2	NA	NA	NA	NA	0	0
DQ443064_co2_0	DQ443064	co2	NA	NA	NA	NA	0	0
AF442236_co2_0	AF442236	co2	NA	NA	NA	NA	0	0
DQ443059_co2_0	DQ443059	co2	NA	NA	NA	NA	0	0
AF442269_co2_0	AF442269	co2	NA	NA	NA	NA	0	0
AJ235928_co2_0	AJ235928	co2	NA	NA	NA	NA	0	0
DQ443067_co2_0	DQ443067	co2	NA	NA	NA	NA	0	0
AJ235919_co2_0	AJ235919	co2	NA	NA	NA	NA	0	0
DQ443055_co2_0	DQ443055	co2	NA	NA	NA	NA	0	0
AF442242_co2_0	AF442242	co2	NA	NA	NA	NA	0	0
DQ443056_co2_0	DQ443056	co2	NA	NA	NA	NA	0	0
AF442219_co2_0	AF442219	co2	NA	NA	NA	NA	0	0
X64824_co2_0	X64824	co2	NA	NA	NA	NA	0	0
AF442227_co2_0	AF442227	co2	NA	NA	NA	NA	0	0
AJ966732_co2_0	AJ966732	co2	NA	NA	NA	NA	0	0
AF442244_co2_0	AF442244	co2	NA	NA	NA	NA	0	0
DQ443057_co2_0	DQ443057	co2	NA	NA	NA	NA	0	0
DQ443085_co2_0	DQ443085	co2	NA	NA	NA	NA	0	0
NC_006971_co2_0	NC_006971	co2	NA	NA	NA	NA	0	0
DQ443087_co2_0	DQ443087	co2	NA	NA	NA	NA	0	0
AJ235926_co2_0	AJ235926	co2	NA	NA	NA	NA	0	0
AJ235921_co2_0	AJ235921	co2	NA	NA	NA	NA	0	0
DQ243838_co2_0	DQ243838	co2	NA	NA	NA	NA	0	0
NC_005253_co2_0	NC_005253	co2	NA	NA	NA	NA	0	0
DQ443058_co2_0	DQ443058	co2	NA	NA	NA	NA	0	0
DQ443084_co2_0	DQ443084	co2	NA	NA	NA	NA	0	0
X64823_co2_0	X64823	co2	NA	NA	NA	NA	0	0
NC_004918_co2_0	NC_004918	co2	654	656	4697	4697	219	2
DQ443048_co2_0	DQ443048	co2	NA	NA	NA	NA	0	0
NC_004691_co2_0	NC_004691	co2	NA	NA	NA	NA	0	0
AF442221_co2_0	AF442221	co2	NA	NA	NA	NA	0	0
AJ235927_co2_0	AJ235927	co2	NA	NA	NA	NA	0	0
AF450303_co2_0	AF450303	co2	671	673	673	673	223	2
DQ443092_co2_0	DQ443092	co2	NA	NA	NA	NA	0	0
DQ443071_co2_0	DQ443071	co2	NA	NA	NA	NA	0	0
AF442276_co2_0	AF442276	co2	NA	NA	NA	NA	0	0
DQ443110_co2_0	DQ443110	co2	NA	NA	NA	NA	0	0
AF251044_co2_0	AF251044	co2	671	673	673	673	223	2
AF442273_co2_0	AF442273	co2	NA	NA	NA	NA	0	0
AF442220_co2_0	AF442220	co2	NA	NA	NA	NA	0	0
AJ511533_co2_0	AJ511533	co2	NA	NA	NA	NA	0	0
AF442229_co2_0	AF442229	co2	NA	NA	NA	NA	0	0
DQ443065_co2_0	DQ443065	co2	NA	NA	NA	NA	0	0
AF442262_co2_0	AF442262	co2	NA	NA	NA	NA	0	0
AF442228_co2_0	AF442228	co2	NA	NA	NA	NA	0	0
AF450306_co2_0	AF450306	co2	671	673	673	673	223	2
AY130334_co2_0	AY130334	co2	NA	NA	NA	NA	0	0
AJ620472_co2_0	AJ620472	co2	NA	NA	NA	NA	0	0
AF442268_co2_0	AF442268	co2	NA	NA	NA	NA	0	0
DQ443105_co2_0	DQ443105	co2	NA	NA	NA	NA	0	0
DQ243843_co2_0	DQ243843	co2	NA	NA	NA	NA	0	0
DQ443074_co2_0	DQ443074	co2	NA	NA	NA	NA	0	0
DQ911437_co2_0	DQ911437	co2	NA	NA	NA	NA	0	0
AF442261_co2_0	AF442261	co2	NA	NA	NA	NA	0	0
AF442248_co2_0	AF442248	co2	NA	NA	NA	NA	0	0
AY244998_co2_0	AY244998	co2	NA	NA	NA	NA	0	0
AJ966733_co2_0	AJ966733	co2	NA	NA	NA	NA	0	0
AY244995_co2_0	AY244995	co2	NA	NA	NA	NA	0	0
AF442253_co2_0	AF442253	co2	NA	NA	NA	NA	0	0
AJ295246_co2_0	AJ295246	co2	NA	NA	NA	NA	0	0
DQ443103_co2_0	DQ443103	co2	NA	NA	NA	NA	0	0
DQ911440_co2_0	DQ911440	co2	NA	NA	NA	NA	0	0
AY130331_co2_0	AY130331	co2	NA	NA	NA	NA	0	0
DQ443102_co2_0	DQ443102	co2	NA	NA	NA	NA	0	0
AJ586335_co2_0	AJ586335	co2	NA	NA	NA	NA	0	0
AJ938044_co2_0	AJ938044	co2	NA	NA	NA	NA	0	0
AJ938042_co2_0	AJ938042	co2	NA	NA	NA	NA	0	0
AJ295249_co2_0	AJ295249	co2	NA	NA	NA	NA	0	0
AJ295241_co2_0	AJ295241	co2	NA	NA	NA	NA	0	0
AJ938045_co2_0	AJ938045	co2	NA	NA	NA	NA	0	0
AJ295240_co2_0	AJ295240	co2	NA	NA	NA	NA	0	0
AF442210_co2_0	AF442210	co2	NA	NA	NA	NA	0	0
DQ443042_co2_0	DQ443042	co2	NA	NA	NA	NA	0	0
AM279697_co2_0	AM279697	co2	NA	NA	NA	NA	0	0
AF547983_co2_0	AF547983	co2	NA	NA	NA	NA	0	0
DQ443041_co2_0	DQ443041	co2	NA	NA	NA	NA	0	0
DQ443106_co2_0	DQ443106	co2	NA	NA	NA	NA	0	0
NC_005972_co2_0	NC_005972	co2	NA	NA	NA	NA	0	0
DQ443049_co2_0	DQ443049	co2	NA	NA	NA	NA	0	0
AF442237_co2_0	AF442237	co2	NA	NA	NA	NA	0	0
AF442241_co2_0	AF442241	co2	NA	NA	NA	NA	0	0
AJ235912_co2_0	AJ235912	co2	NA	NA	NA	NA	0	0
AJ235911_co2_0	AJ235911	co2	NA	NA	NA	NA	0	0
X69430_co2_0	X69430	co2	NA	NA	NA	NA	0	0
AJ586334_co2_0	AJ586334	co2	NA	NA	NA	NA	0	0
AF442247_co2_0	AF442247	co2	NA	NA	NA	NA	0	0
DQ443097_co2_0	DQ443097	co2	NA	NA	NA	NA	0	0
AY874423_co2_0	AY874423	co2	NA	NA	NA	NA	0	0
AF442246_co2_0	AF442246	co2	NA	NA	NA	NA	0	0
AJ235916_co2_0	AJ235916	co2	NA	NA	NA	NA	0	0
AM279699_co2_0	AM279699	co2	NA	NA	NA	NA	0	0
D55726_co2_0	D55726	co2	NA	NA	NA	NA	0	0
X64825_co2_0	X64825	co2	NA	NA	NA	NA	0	0
AF442270_co2_0	AF442270	co2	NA	NA	NA	NA	0	0
DQ443090_co2_0	DQ443090	co2	NA	NA	NA	NA	0	0
DQ443043_co2_0	DQ443043	co2	NA	NA	NA	NA	0	0
AF450309_co2_0	AF450309	co2	671	673	673	673	223	2
X64826_co2_0	X64826	co2	NA	NA	NA	NA	0	0
AF442225_co2_0	AF442225	co2	NA	NA	NA	NA	0	0
AJ235920_co2_0	AJ235920	co2	NA	NA	NA	NA	0	0
AF442226_co2_0	AF442226	co2	NA	NA	NA	NA	0	0
DQ443111_co2_0	DQ443111	co2	NA	NA	NA	NA	0	0
AY654900_co2_0	AY654900	co2	NA	NA	NA	NA	0	0
DQ443078_co2_0	DQ443078	co2	NA	NA	NA	NA	0	0
NC_009493_co2_0	NC_009493	co2	107	1577	30697	32165	37	1470
NC_009493_co2_1	NC_009493	co2	1696	2856	32286	33444	77	1160
NC_009493_co2_2	NC_009493	co2	3278	5148	33868	35736	218	1870
DQ443079_co2_0	DQ443079	co2	NA	NA	NA	NA	0	0
DQ443073_co2_0	DQ443073	co2	NA	NA	NA	NA	0	0
DQ443088_co2_0	DQ443088	co2	NA	NA	NA	NA	0	0
DQ443086_co2_0	DQ443086	co2	NA	NA	NA	NA	0	0
DQ443089_co2_0	DQ443089	co2	NA	NA	NA	NA	0	0
AF442230_co2_0	AF442230	co2	NA	NA	NA	NA	0	0
AF450301_co2_0	AF450301	co2	671	673	673	673	223	2
AF442231_co2_0	AF442231	co2	NA	NA	NA	NA	0	0
AF442254_co2_0	AF442254	co2	NA	NA	NA	NA	0	0
AF442239_co2_0	AF442239	co2	NA	NA	NA	NA	0	0
AF450304_co2_0	AF450304	co2	671	673	673	673	223	2
AJ307410_co2_0	AJ307410	co2	NA	NA	NA	NA	0	0
X06052_co2_0	X06052	co2	NA	NA	NA	NA	0	0
AF442209_co2_0	AF442209	co2	NA	NA	NA	NA	0	0
AF442275_co2_0	AF442275	co2	NA	NA	NA	NA	0	0
DQ443062_co2_0	DQ443062	co2	NA	NA	NA	NA	0	0
AF442233_co2_0	AF442233	co2	NA	NA	NA	NA	0	0
DQ443075_co2_0	DQ443075	co2	NA	NA	NA	NA	0	0
AF442259_co2_0	AF442259	co2	NA	NA	NA	NA	0	0
AF442206_co2_0	AF442206	co2	NA	NA	NA	NA	0	0
AF442256_co2_0	AF442256	co2	NA	NA	NA	NA	0	0
AJ011856_co2_0	AJ011856	co2	NA	NA	NA	NA	0	0
DQ443076_co2_0	DQ443076	co2	NA	NA	NA	NA	0	0
DQ243846_co2_0	DQ243846	co2	NA	NA	NA	NA	0	0
AF487277_co2_0	AF487277	co2	NA	NA	NA	NA	0	0
DQ243848_co2_0	DQ243848	co2	NA	NA	NA	NA	0	0
DQ243841_co2_0	DQ243841	co2	NA	NA	NA	NA	0	0
DQ443107_co2_0	DQ443107	co2	NA	NA	NA	NA	0	0
D31785_co2_0	D31785	co2	NA	NA	NA	NA	0	0
AF442260_co2_0	AF442260	co2	NA	NA	NA	NA	0	0
DQ443104_co2_0	DQ443104	co2	NA	NA	NA	NA	0	0
AY244993_co2_0	AY244993	co2	NA	NA	NA	NA	0	0
AF442251_co2_0	AF442251	co2	NA	NA	NA	NA	0	0
NC_006626_co2_0	NC_006626	co2	NA	NA	NA	NA	0	0
AF442267_co2_0	AF442267	co2	NA	NA	NA	NA	0	0
AF442207_co2_0	AF442207	co2	NA	NA	NA	NA	0	0
AJ938046_co2_0	AJ938046	co2	NA	NA	NA	NA	0	0
AF442213_co2_0	AF442213	co2	NA	NA	NA	NA	0	0
NC_003920_co2_0	NC_003920	co2	NA	NA	NA	NA	0	0
AF442215_co2_0	AF442215	co2	NA	NA	NA	NA	0	0
AF442216_co2_0	AF442216	co2	NA	NA	NA	NA	0	0
DQ217399_co2_0	DQ217399	co2	NA	NA	NA	NA	0	0
AF447590_co2_0	AF447590	co2	1130	1383	22961	23212	120	253
AJ295247_co2_0	AJ295247	co2	NA	NA	NA	NA	0	0
DQ443116_co2_0	DQ443116	co2	NA	NA	NA	NA	0	0
DQ443117_co2_0	DQ443117	co2	NA	NA	NA	NA	0	0
AJ586333_co2_0	AJ586333	co2	NA	NA	NA	NA	0	0
DQ443098_co2_0	DQ443098	co2	NA	NA	NA	NA	0	0
NC_008068_co2_0	NC_008068	co2	NA	NA	NA	NA	0	0
DQ243837_co2_0	DQ243837	co2	NA	NA	NA	NA	0	0
AY130329_co2_0	AY130329	co2	NA	NA	NA	NA	0	0
NC_007935_co2_0	NC_007935	co2	NA	NA	NA	NA	0	0
DQ443118_co2_0	DQ443118	co2	NA	NA	NA	NA	0	0
AJ430625_co2_0	AJ430625	co2	NA	NA	NA	NA	0	0
AF208014_co2_0	AF208014	co2	671	673	673	673	223	2
NC_006077_co2_0	NC_006077	co2	NA	NA	NA	NA	0	0
NC_002659_co2_0	NC_002659	co2	NA	NA	NA	NA	0	0
NC_001762_co2_0	NC_001762	co2	NA	NA	NA	NA	0	0
X15999_co2_0	X15999	co2	NA	NA	NA	NA	0	0
AF051833_co2_0	AF051833	co2	NA	NA	NA	NA	0	0
AF442243_co2_0	AF442243	co2	NA	NA	NA	NA	0	0
AF442240_co2_0	AF442240	co2	NA	NA	NA	NA	0	0
DQ443050_co2_0	DQ443050	co2	NA	NA	NA	NA	0	0
DQ443060_co2_0	DQ443060	co2	NA	NA	NA	NA	0	0
AY130333_co2_0	AY130333	co2	NA	NA	NA	NA	0	0
AJ002019_co2_0	AJ002019	co2	NA	NA	NA	NA	0	0
AJ966730_co2_0	AJ966730	co2	NA	NA	NA	NA	0	0
AJ235913_co2_0	AJ235913	co2	NA	NA	NA	NA	0	0
DQ443052_co2_0	DQ443052	co2	NA	NA	NA	NA	0	0
DQ443053_co2_0	DQ443053	co2	NA	NA	NA	NA	0	0
AF442249_co2_0	AF442249	co2	NA	NA	NA	NA	0	0
AF442279_co2_0	AF442279	co2	NA	NA	NA	NA	0	0
NC_003388_co2_0	NC_003388	co2	1130	1383	22961	23212	120	253
AY244992_co2_0	AY244992	co2	NA	NA	NA	NA	0	0
DQ443095_co2_0	DQ443095	co2	NA	NA	NA	NA	0	0
AM493434_co2_0	AM493434	co2	NA	NA	NA	NA	0	0
AF442278_co2_0	AF442278	co2	NA	NA	NA	NA	0	0
AF442272_co2_0	AF442272	co2	NA	NA	NA	NA	0	0
NC_007780_co2_0	NC_007780	co2	NA	NA	NA	NA	0	0
DQ443096_co2_0	DQ443096	co2	NA	NA	NA	NA	0	0
AJ251293_co2_0	AJ251293	co2	366	2803	368	2803	126	2437
AF442223_co2_0	AF442223	co2	NA	NA	NA	NA	0	0
DQ443054_co2_0	DQ443054	co2	NA	NA	NA	NA	0	0
DQ443044_co2_0	DQ443044	co2	NA	NA	NA	NA	0	0
DQ443094_co2_0	DQ443094	co2	NA	NA	NA	NA	0	0
AJ235918_co2_0	AJ235918	co2	NA	NA	NA	NA	0	0
D55727_co2_0	D55727	co2	NA	NA	NA	NA	0	0
X14681_co2_0	X14681	co2	NA	NA	NA	NA	0	0
L36890_co2_0	L36890	co2	NA	NA	NA	NA	0	0
AJ235923_co2_0	AJ235923	co2	NA	NA	NA	NA	0	0
AF450307_co2_0	AF450307	co2	671	673	673	673	223	2
NC_007445_co2_0	NC_007445	co2	NA	NA	NA	NA	0	0
NC_001329_co2_0	NC_001329	co2	230	1498	74620	75886	77	1268
NC_001329_co2_1	NC_001329	co2	1587	3580	75977	77968	107	1993
AY244994_co2_0	AY244994	co2	NA	NA	NA	NA	0	0
DQ443082_co2_0	DQ443082	co2	NA	NA	NA	NA	0	0
AJ966727_co2_0	AJ966727	co2	NA	NA	NA	NA	0	0
AJ235922_co2_0	AJ235922	co2	NA	NA	NA	NA	0	0
DQ443080_co2_0	DQ443080	co2	NA	NA	NA	NA	0	0
AJ430624_co2_0	AJ430624	co2	NA	NA	NA	NA	0	0
DQ443081_co2_0	DQ443081	co2	NA	NA	NA	NA	0	0
AJ430679_co2_0	AJ430679	co2	654	656	4697	4697	219	2
AF437291_co2_0	AF437291	co2	NA	NA	NA	NA	0	0
AF442277_co2_0	AF442277	co2	NA	NA	NA	NA	0	0
DQ243840_co2_0	DQ243840	co2	NA	NA	NA	NA	0	0
AY884128_co2_0	AY884128	co2	NA	NA	NA	NA	0	0
AF442252_co2_0	AF442252	co2	NA	NA	NA	NA	0	0
NC_004332_co2_0	NC_004332	co2	NA	NA	NA	NA	0	0
AY962591_co2_0	AY962591	co2	NA	NA	NA	NA	0	0
AF442238_co2_0	AF442238	co2	NA	NA	NA	NA	0	0
AF450302_co2_0	AF450302	co2	671	673	673	673	223	2
DQ443113_co2_0	DQ443113	co2	NA	NA	NA	NA	0	0
DQ443070_co2_0	DQ443070	co2	NA	NA	NA	NA	0	0
DQ243847_co2_0	DQ243847	co2	NA	NA	NA	NA	0	0
DQ443063_co2_0	DQ443063	co2	NA	NA	NA	NA	0	0
AM698041_co2_0	AM698041	co2	NA	NA	NA	NA	0	0
AF120715_co2_0	AF120715	co2	NA	NA	NA	NA	0	0
AJ966729_co2_0	AJ966729	co2	NA	NA	NA	NA	0	0
DQ911439_co2_0	DQ911439	co2	NA	NA	NA	NA	0	0
X65223_co2_0	X65223	co2	NA	NA	NA	NA	0	0
DQ443101_co2_0	DQ443101	co2	NA	NA	NA	NA	0	0
DQ911438_co2_0	DQ911438	co2	NA	NA	NA	NA	0	0
NC_004514_co2_0	NC_004514	co2	NA	NA	NA	NA	0	0
AF442208_co2_0	AF442208	co2	NA	NA	NA	NA	0	0
X74411_co2_0	X74411	co2	NA	NA	NA	NA	0	0
AF442257_co2_0	AF442257	co2	NA	NA	NA	NA	0	0
AY244996_co2_0	AY244996	co2	NA	NA	NA	NA	0	0
AJ966728_co2_0	AJ966728	co2	NA	NA	NA	NA	0	0
EU004203_co2_0	EU004203	co2	NA	NA	NA	NA	0	0
DQ243844_co2_0	DQ243844	co2	NA	NA	NA	NA	0	0
DQ443068_co2_0	DQ443068	co2	NA	NA	NA	NA	0	0
AJ938041_co2_0	AJ938041	co2	NA	NA	NA	NA	0	0
AF442266_co2_0	AF442266	co2	NA	NA	NA	NA	0	0
DQ207726_co2_0	DQ207726	co2	NA	NA	NA	NA	0	0
AJ938037_co2_0	AJ938037	co2	NA	NA	NA	NA	0	0
AF442265_co2_0	AF442265	co2	NA	NA	NA	NA	0	0
DQ443115_co2_0	DQ443115	co2	NA	NA	NA	NA	0	0
AJ295244_co2_0	AJ295244	co2	NA	NA	NA	NA	0	0
AY244999_co2_0	AY244999	co2	NA	NA	NA	NA	0	0
X54421_co2_0	X54421	co2	NA	NA	NA	NA	0	0
AF442217_co2_0	AF442217	co2	NA	NA	NA	NA	0	0
AF442214_co2_0	AF442214	co2	NA	NA	NA	NA	0	0
AF442274_co2_0	AF442274	co2	NA	NA	NA	NA	0	0
AJ938039_co2_0	AJ938039	co2	NA	NA	NA	NA	0	0
AJ938048_co2_0	AJ938048	co2	NA	NA	NA	NA	0	0
AY130328_co2_0	AY130328	co2	NA	NA	NA	NA	0	0
AJ295245_co2_0	AJ295245	co2	NA	NA	NA	NA	0	0
AY130335_co2_0	AY130335	co2	NA	NA	NA	NA	0	0
AY130327_co2_0	AY130327	co2	NA	NA	NA	NA	0	0
DQ351941_co2_0	DQ351941	co2	NA	NA	NA	NA	0	0
AJ634268_co2_0	AJ634268	co2	NA	NA	NA	NA	0	0
AY347307_co2_0	AY347307	co2	NA	NA	NA	NA	0	0
AF285261_co2_0	AF285261	co2	NA	NA	NA	NA	0	0
AJ938047_co2_0	AJ938047	co2	NA	NA	NA	NA	0	0
DQ364632_co2_0	DQ364632	co2	107	1577	30697	32165	37	1470
DQ364632_co2_1	DQ364632	co2	1696	2856	32286	33444	77	1160
DQ364632_co2_2	DQ364632	co2	3278	5148	33868	35736	218	1870
DQ058142_co2_0	DQ058142	co2	NA	NA	NA	NA	0	0
AY130330_co2_0	AY130330	co2	NA	NA	NA	NA	0	0
DQ443046_co2_0	DQ443046	co2	NA	NA	NA	NA	0	0
X69429_co2_0	X69429	co2	NA	NA	NA	NA	0	0
AF442235_co2_0	AF442235	co2	NA	NA	NA	NA	0	0
AF442234_co2_0	AF442234	co2	NA	NA	NA	NA	0	0
AY916130_co2_0	AY916130	co2	NA	NA	NA	NA	0	0
AM279698_co2_0	AM279698	co2	NA	NA	NA	NA	0	0
NC_005256_co2_0	NC_005256	co2	NA	NA	NA	NA	0	0
DQ443066_co2_0	DQ443066	co2	NA	NA	NA	NA	0	0
AJ938040_co2_0	AJ938040	co2	NA	NA	NA	NA	0	0
AJ235917_co2_0	AJ235917	co2	NA	NA	NA	NA	0	0
AF442245_co2_0	AF442245	co2	NA	NA	NA	NA	0	0
NC_004312_co2_0	NC_004312	co2	366	2807	20746	23185	126	2441
D55725_co2_0	D55725	co2	NA	NA	NA	NA	0	0
DQ443061_co2_0	DQ443061	co2	NA	NA	NA	NA	0	0
AJ235914_co2_0	AJ235914	co2	NA	NA	NA	NA	0	0
AJ235915_co2_0	AJ235915	co2	NA	NA	NA	NA	0	0
DQ443091_co2_0	DQ443091	co2	NA	NA	NA	NA	0	0
DQ443051_co2_0	DQ443051	co2	NA	NA	NA	NA	0	0
AJ966731_co2_0	AJ966731	co2	NA	NA	NA	NA	0	0
DQ443093_co2_0	DQ443093	co2	NA	NA	NA	NA	0	0
AF442218_co2_0	AF442218	co2	NA	NA	NA	NA	0	0
X64821_co2_0	X64821	co2	NA	NA	NA	NA	0	0
DQ443083_co2_0	DQ443083	co2	NA	NA	NA	NA	0	0
NC_006972_co2_0	NC_006972	co2	NA	NA	NA	NA	0	0
DQ443112_co2_0	DQ443112	co2	NA	NA	NA	NA	0	0
AJ235924_co2_0	AJ235924	co2	NA	NA	NA	NA	0	0
AF450305_co2_0	AF450305	co2	671	673	673	673	223	2
X64822_co2_0	X64822	co2	NA	NA	NA	NA	0	0
X55026_co2_0	X55026	co2	230	1498	80742	82008	77	1268
X55026_co2_1	X55026	co2	1587	3580	82099	84090	107	1993
DQ443045_co2_0	DQ443045	co2	NA	NA	NA	NA	0	0
AF442224_co2_0	AF442224	co2	NA	NA	NA	NA	0	0
NC_007394_co2_0	NC_007394	co2	NA	NA	NA	NA	0	0
AJ235925_co2_0	AJ235925	co2	NA	NA	NA	NA	0	0
DQ243839_co2_0	DQ243839	co2	NA	NA	NA	NA	0	0
AY955840_co2_0	AY955840	co2	NA	NA	NA	NA	0	0
NC_002653_co2_0	NC_002653	co2	NA	NA	NA	NA	0	0
AF442258_co2_0	AF442258	co2	NA	NA	NA	NA	0	0
AF442271_co2_0	AF442271	co2	NA	NA	NA	NA	0	0
AF450308_co2_0	AF450308	co2	671	673	673	673	223	2
AF442222_co2_0	AF442222	co2	NA	NA	NA	NA	0	0
AJ620473_co2_0	AJ620473	co2	NA	NA	NA	NA	0	0
AY555933_co3_0	AY555933	co3	NA	NA	NA	NA	0	0
NC_007935_co3_0	NC_007935	co3	NA	NA	NA	NA	0	0
NC_001224_co3_0	NC_001224	co3	NA	NA	NA	NA	0	0
AY945289_co3_0	AY945289	co3	NA	NA	NA	NA	0	0
J01390_co3_0	J01390	co3	NA	NA	NA	NA	0	0
S77500_co3_0	S77500	co3	NA	NA	NA	NA	0	0
AY935946_co3_0	AY935946	co3	NA	NA	NA	NA	0	0
AF275271_co3_0	AF275271	co3	NA	NA	NA	NA	0	0
AY445918_co3_0	AY445918	co3	NA	NA	NA	NA	0	0
X88896_co3_0	X88896	co3	NA	NA	NA	NA	0	0
AY555940_co3_0	AY555940	co3	NA	NA	NA	NA	0	0
AF120717_co3_0	AF120717	co3	NA	NA	NA	NA	0	0
AY555939_co3_0	AY555939	co3	NA	NA	NA	NA	0	0
AY555942_co3_0	AY555942	co3	NA	NA	NA	NA	0	0
S77497_co3_0	S77497	co3	NA	NA	NA	NA	0	0
S77499_co3_0	S77499	co3	NA	NA	NA	NA	0	0
AY962590_co3_0	AY962590	co3	NA	NA	NA	NA	0	0
NC_009638_co3_0	NC_009638	co3	NA	NA	NA	NA	0	0
AY555924_co3_0	AY555924	co3	NA	NA	NA	NA	0	0
AY555934_co3_0	AY555934	co3	NA	NA	NA	NA	0	0
AY935945_co3_0	AY935945	co3	NA	NA	NA	NA	0	0
AY555923_co3_0	AY555923	co3	NA	NA	NA	NA	0	0
NC_006971_co3_0	NC_006971	co3	NA	NA	NA	NA	0	0
V00694_co3_0	V00694	co3	167	2619	295	2745	7	2452
V00694_co3_1	V00694	co3	2654	5167	2782	5293	7	2513
V00694_co3_2	V00694	co3	5205	6720	5333	6846	13	1515
V00694_co3_3	V00694	co3	7196	8207	7324	8333	111	1011
V00694_co3_4	V00694	co3	8617	9505	8745	9631	224	888
V00694_co3_5	V00694	co3	9807	9829	9935	9955	266	22
V00694_co3_6	V00694	co3	9858	9904	9986	10030	266	46
AJ511533_co3_0	AJ511533	co3	NA	NA	NA	NA	0	0
NC_002659_co3_0	NC_002659	co3	443	1488	28204	29247	149	1045
AY555931_co3_0	AY555931	co3	NA	NA	NA	NA	0	0
X55026_co3_0	X55026	co3	NA	NA	NA	NA	0	0
NC_007394_co3_0	NC_007394	co3	NA	NA	NA	NA	0	0
NC_005253_co3_0	NC_005253	co3	NA	NA	NA	NA	0	0
AF547983_co3_0	AF547983	co3	NA	NA	NA	NA	0	0
AY555941_co3_0	AY555941	co3	NA	NA	NA	NA	0	0
AJ698116_co3_0	AJ698116	co3	NA	NA	NA	NA	0	0
L36897_co3_0	L36897	co3	NA	NA	NA	NA	0	0
NC_005972_co3_0	NC_005972	co3	NA	NA	NA	NA	0	0
AY555937_co3_0	AY555937	co3	NA	NA	NA	NA	0	0
NC_004918_co3_0	NC_004918	co3	746	748	18298	18298	251	2
NC_008068_co3_0	NC_008068	co3	NA	NA	NA	NA	0	0
AY555925_co3_0	AY555925	co3	NA	NA	NA	NA	0	0
AY874423_co3_0	AY874423	co3	NA	NA	NA	NA	0	0
AY555932_co3_0	AY555932	co3	NA	NA	NA	NA	0	0
AY555926_co3_0	AY555926	co3	NA	NA	NA	NA	0	0
EU004203_co3_0	EU004203	co3	NA	NA	NA	NA	0	0
AY654900_co3_0	AY654900	co3	NA	NA	NA	NA	0	0
NC_009493_co3_0	NC_009493	co3	218	1723	89238	90741	73	1505
NC_009493_co3_1	NC_009493	co3	1836	3270	90856	92288	111	1434
AJ307410_co3_0	AJ307410	co3	443	1488	28204	29247	149	1045
AJ011856_co3_0	AJ011856	co3	NA	NA	NA	NA	0	0
AF487277_co3_0	AF487277	co3	NA	NA	NA	NA	0	0
D31785_co3_0	D31785	co3	NA	NA	NA	NA	0	0
NC_006626_co3_0	NC_006626	co3	NA	NA	NA	NA	0	0
DQ217399_co3_0	DQ217399	co3	NA	NA	NA	NA	0	0
AF447590_co3_0	AF447590	co3	NA	NA	NA	NA	0	0
AY555945_co3_0	AY555945	co3	NA	NA	NA	NA	0	0
AY555946_co3_0	AY555946	co3	NA	NA	NA	NA	0	0
NC_006077_co3_0	NC_006077	co3	NA	NA	NA	NA	0	0
NC_001762_co3_0	NC_001762	co3	NA	NA	NA	NA	0	0
EU053989_co3_0	EU053989	co3	610	1896	40990	42274	73	1286
AY555935_co3_0	AY555935	co3	NA	NA	NA	NA	0	0
AY555938_co3_0	AY555938	co3	NA	NA	NA	NA	0	0
NC_004691_co3_0	NC_004691	co3	NA	NA	NA	NA	0	0
NC_007597_co3_0	NC_007597	co3	NA	NA	NA	NA	0	0
AY555920_co3_0	AY555920	co3	NA	NA	NA	NA	0	0
NC_008248_co3_0	NC_008248	co3	NA	NA	NA	NA	0	0
AY555927_co3_0	AY555927	co3	NA	NA	NA	NA	0	0
NC_003388_co3_0	NC_003388	co3	NA	NA	NA	NA	0	0
NC_007445_co3_0	NC_007445	co3	NA	NA	NA	NA	0	0
NC_001329_co3_0	NC_001329	co3	NA	NA	NA	NA	0	0
D88389_co3_0	D88389	co3	NA	NA	NA	NA	0	0
AJ430679_co3_0	AJ430679	co3	746	748	18298	18298	251	2
AF437291_co3_0	AF437291	co3	NA	NA	NA	NA	0	0
NC_003920_co3_0	NC_003920	co3	NA	NA	NA	NA	0	0
AY884128_co3_0	AY884128	co3	NA	NA	NA	NA	0	0
AY962591_co3_0	AY962591	co3	NA	NA	NA	NA	0	0
AM698041_co3_0	AM698041	co3	NA	NA	NA	NA	0	0
NC_004514_co3_0	NC_004514	co3	NA	NA	NA	NA	0	0
X74411_co3_0	X74411	co3	NA	NA	NA	NA	0	0
AY555930_co3_0	AY555930	co3	NA	NA	NA	NA	0	0
NC_009746_co3_0	NC_009746	co3	610	1896	40990	42274	73	1286
DQ207726_co3_0	DQ207726	co3	NA	NA	NA	NA	0	0
NC_007780_co3_0	NC_007780	co3	NA	NA	NA	NA	0	0
DQ351941_co3_0	DQ351941	co3	NA	NA	NA	NA	0	0
AJ634268_co3_0	AJ634268	co3	NA	NA	NA	NA	0	0
AY347307_co3_0	AY347307	co3	NA	NA	NA	NA	0	0
DQ364632_co3_0	DQ364632	co3	218	1723	89238	90741	73	1505
DQ364632_co3_1	DQ364632	co3	1836	3270	90856	92288	111	1434
DQ058142_co3_0	DQ058142	co3	NA	NA	NA	NA	0	0
AF120716_co3_0	AF120716	co3	NA	NA	NA	NA	0	0
AY916130_co3_0	AY916130	co3	NA	NA	NA	NA	0	0
AY555944_co3_0	AY555944	co3	NA	NA	NA	NA	0	0
NC_005256_co3_0	NC_005256	co3	NA	NA	NA	NA	0	0
AJ698046_co3_0	AJ698046	co3	NA	NA	NA	NA	0	0
NC_004312_co3_0	NC_004312	co3	NA	NA	NA	NA	0	0
AY555943_co3_0	AY555943	co3	NA	NA	NA	NA	0	0
AY555919_co3_0	AY555919	co3	NA	NA	NA	NA	0	0
AY555936_co3_0	AY555936	co3	NA	NA	NA	NA	0	0
AY935944_co3_0	AY935944	co3	NA	NA	NA	NA	0	0
AY555928_co3_0	AY555928	co3	NA	NA	NA	NA	0	0
AY555929_co3_0	AY555929	co3	NA	NA	NA	NA	0	0
AY555921_co3_0	AY555921	co3	NA	NA	NA	NA	0	0
NC_004332_co3_0	NC_004332	co3	NA	NA	NA	NA	0	0
AY555922_co3_0	AY555922	co3	NA	NA	NA	NA	0	0
NC_006972_co3_0	NC_006972	co3	NA	NA	NA	NA	0	0
AY955840_co3_0	AY955840	co3	NA	NA	NA	NA	0	0
AB253507_cytb_0	AB253507	cytb	NA	NA	NA	NA	0	0
AB025455_cytb_0	AB025455	cytb	NA	NA	NA	NA	0	0
AB025773_cytb_0	AB025773	cytb	NA	NA	NA	NA	0	0
AY874423_cytb_0	AY874423	cytb	NA	NA	NA	NA	0	0
AB253503_cytb_0	AB253503	cytb	NA	NA	NA	NA	0	0
AB025749_cytb_0	AB025749	cytb	NA	NA	NA	NA	0	0
AB025520_cytb_0	AB025520	cytb	NA	NA	NA	NA	0	0
AB025878_cytb_0	AB025878	cytb	NA	NA	NA	NA	0	0
AB000599_cytb_0	AB000599	cytb	NA	NA	NA	NA	0	0
AB253506_cytb_0	AB253506	cytb	NA	NA	NA	NA	0	0
AB025440_cytb_0	AB025440	cytb	NA	NA	NA	NA	0	0
AB055602_cytb_0	AB055602	cytb	NA	NA	NA	NA	0	0
EF636937_cytb_0	EF636937	cytb	NA	NA	NA	NA	0	0
AB025492_cytb_0	AB025492	cytb	NA	NA	NA	NA	0	0
AF343069_cytb_0	AF343069	cytb	458	1523	460	1523	169	1065
EF137836_cytb_0	EF137836	cytb	NA	NA	NA	NA	0	0
AJ293566_cytb_0	AJ293566	cytb	NA	NA	NA	NA	0	0
DQ534072_cytb_0	DQ534072	cytb	NA	NA	NA	NA	0	0
EF137820_cytb_0	EF137820	cytb	NA	NA	NA	NA	0	0
AB025771_cytb_0	AB025771	cytb	NA	NA	NA	NA	0	0
AY738528_cytb_0	AY738528	cytb	NA	NA	NA	NA	0	0
AY495006_cytb_0	AY495006	cytb	NA	NA	NA	NA	0	0
AB019996_cytb_0	AB019996	cytb	NA	NA	NA	NA	0	0
EF137829_cytb_0	EF137829	cytb	NA	NA	NA	NA	0	0
AB025756_cytb_0	AB025756	cytb	NA	NA	NA	NA	0	0
AB020003_cytb_0	AB020003	cytb	NA	NA	NA	NA	0	0
AB000586_cytb_0	AB000586	cytb	NA	NA	NA	NA	0	0
AB025873_cytb_0	AB025873	cytb	NA	NA	NA	NA	0	0
AB022824_cytb_0	AB022824	cytb	NA	NA	NA	NA	0	0
AB044910_cytb_0	AB044910	cytb	NA	NA	NA	NA	0	0
NC_004514_cytb_0	NC_004514	cytb	NA	NA	NA	NA	0	0
AB051589_cytb_0	AB051589	cytb	NA	NA	NA	NA	0	0
AB051597_cytb_0	AB051597	cytb	NA	NA	NA	NA	0	0
AB040772_cytb_0	AB040772	cytb	NA	NA	NA	NA	0	0
AB025827_cytb_0	AB025827	cytb	NA	NA	NA	NA	0	0
AB051606_cytb_0	AB051606	cytb	NA	NA	NA	NA	0	0
AY494994_cytb_0	AY494994	cytb	NA	NA	NA	NA	0	0
AB025847_cytb_0	AB025847	cytb	NA	NA	NA	NA	0	0
AB000582_cytb_0	AB000582	cytb	NA	NA	NA	NA	0	0
AB044915_cytb_0	AB044915	cytb	NA	NA	NA	NA	0	0
AB025869_cytb_0	AB025869	cytb	NA	NA	NA	NA	0	0
AB025836_cytb_0	AB025836	cytb	NA	NA	NA	NA	0	0
AB025747_cytb_0	AB025747	cytb	NA	NA	NA	NA	0	0
AB022842_cytb_0	AB022842	cytb	NA	NA	NA	NA	0	0
AB025884_cytb_0	AB025884	cytb	NA	NA	NA	NA	0	0
AB022843_cytb_0	AB022843	cytb	NA	NA	NA	NA	0	0
AY738527_cytb_0	AY738527	cytb	NA	NA	NA	NA	0	0
NC_009493_cytb_0	NC_009493	cytb	277	2504	46081	48306	93	2227
NC_009493_cytb_1	NC_009493	cytb	2618	4863	48422	50665	131	2245
NC_009493_cytb_2	NC_009493	cytb	4959	7396	50763	53198	163	2437
NC_009493_cytb_3	NC_009493	cytb	7411	8473	53215	54275	168	1062
NC_009493_cytb_4	NC_009493	cytb	8745	10676	54549	56478	261	1931
AB000593_cytb_0	AB000593	cytb	NA	NA	NA	NA	0	0
AB025858_cytb_0	AB025858	cytb	NA	NA	NA	NA	0	0
AB025817_cytb_0	AB025817	cytb	NA	NA	NA	NA	0	0
AB000578_cytb_0	AB000578	cytb	NA	NA	NA	NA	0	0
NC_005253_cytb_0	NC_005253	cytb	1976	3392	6220	7634	134	1416
NC_005253_cytb_1	NC_005253	cytb	725	1941	4969	6183	145	1216
AB025517_cytb_0	AB025517	cytb	NA	NA	NA	NA	0	0
AB020012_cytb_0	AB020012	cytb	NA	NA	NA	NA	0	0
AB025772_cytb_0	AB025772	cytb	NA	NA	NA	NA	0	0
AB000588_cytb_0	AB000588	cytb	NA	NA	NA	NA	0	0
AB000602_cytb_0	AB000602	cytb	NA	NA	NA	NA	0	0
EF137835_cytb_0	EF137835	cytb	NA	NA	NA	NA	0	0
AB025891_cytb_0	AB025891	cytb	NA	NA	NA	NA	0	0
AB025840_cytb_0	AB025840	cytb	NA	NA	NA	NA	0	0
AB025766_cytb_0	AB025766	cytb	NA	NA	NA	NA	0	0
AB025844_cytb_0	AB025844	cytb	NA	NA	NA	NA	0	0
AB025887_cytb_0	AB025887	cytb	NA	NA	NA	NA	0	0
AB025460_cytb_0	AB025460	cytb	NA	NA	NA	NA	0	0
AB025879_cytb_0	AB025879	cytb	NA	NA	NA	NA	0	0
AB025751_cytb_0	AB025751	cytb	NA	NA	NA	NA	0	0
AB000575_cytb_0	AB000575	cytb	NA	NA	NA	NA	0	0
EF137833_cytb_0	EF137833	cytb	NA	NA	NA	NA	0	0
EF636945_cytb_0	EF636945	cytb	NA	NA	NA	NA	0	0
AB051584_cytb_0	AB051584	cytb	NA	NA	NA	NA	0	0
DQ840639_cytb_0	DQ840639	cytb	NA	NA	NA	NA	0	0
AF074871_cytb_0	AF074871	cytb	NA	NA	NA	NA	0	0
AB051604_cytb_0	AB051604	cytb	NA	NA	NA	NA	0	0
AB025496_cytb_0	AB025496	cytb	NA	NA	NA	NA	0	0
AB025464_cytb_0	AB025464	cytb	NA	NA	NA	NA	0	0
AB020007_cytb_0	AB020007	cytb	NA	NA	NA	NA	0	0
AB253496_cytb_0	AB253496	cytb	NA	NA	NA	NA	0	0
AB025527_cytb_0	AB025527	cytb	NA	NA	NA	NA	0	0
AB053461_cytb_0	AB053461	cytb	NA	NA	NA	NA	0	0
AB022834_cytb_0	AB022834	cytb	NA	NA	NA	NA	0	0
AB000595_cytb_0	AB000595	cytb	NA	NA	NA	NA	0	0
AF343070_cytb_0	AF343070	cytb	458	1523	460	1523	169	1065
AY263413_cytb_0	AY263413	cytb	NA	NA	NA	NA	0	0
AY495003_cytb_0	AY495003	cytb	NA	NA	NA	NA	0	0
AB019998_cytb_0	AB019998	cytb	NA	NA	NA	NA	0	0
AF447590_cytb_0	AF447590	cytb	341	1698	27722	29077	114	1357
AF447590_cytb_1	AF447590	cytb	1976	2881	29357	30260	174	905
AB025832_cytb_0	AB025832	cytb	NA	NA	NA	NA	0	0
DQ534068_cytb_0	DQ534068	cytb	NA	NA	NA	NA	0	0
AF275271_cytb_0	AF275271	cytb	NA	NA	NA	NA	0	0
X55026_cytb_0	X55026	cytb	200	2700	30079	32577	67	2500
X55026_cytb_1	X55026	cytb	2891	4198	32770	34075	131	1307
X55026_cytb_2	X55026	cytb	4627	5618	34506	35495	276	991
AB053457_cytb_0	AB053457	cytb	NA	NA	NA	NA	0	0
EF636931_cytb_0	EF636931	cytb	NA	NA	NA	NA	0	0
AY495022_cytb_0	AY495022	cytb	NA	NA	NA	NA	0	0
AY738516_cytb_0	AY738516	cytb	NA	NA	NA	NA	0	0
AB051611_cytb_0	AB051611	cytb	NA	NA	NA	NA	0	0
AB025769_cytb_0	AB025769	cytb	NA	NA	NA	NA	0	0
AB025499_cytb_0	AB025499	cytb	NA	NA	NA	NA	0	0
J01388_cytb_0	J01388	cytb	NA	NA	NA	NA	0	0
AY884128_cytb_0	AY884128	cytb	NA	NA	NA	NA	0	0
AB045697_cytb_0	AB045697	cytb	NA	NA	NA	NA	0	0
AB025439_cytb_0	AB025439	cytb	NA	NA	NA	NA	0	0
DQ178142_cytb_0	DQ178142	cytb	NA	NA	NA	NA	0	0
AB025515_cytb_0	AB025515	cytb	NA	NA	NA	NA	0	0
AB000598_cytb_0	AB000598	cytb	NA	NA	NA	NA	0	0
AB025768_cytb_0	AB025768	cytb	NA	NA	NA	NA	0	0
J01474_cytb_0	J01474	cytb	NA	NA	NA	NA	0	0
AY955840_cytb_0	AY955840	cytb	200	1447	8532	9777	67	1247
AY955840_cytb_1	AY955840	cytb	1932	4359	10264	12689	231	2427
AB020001_cytb_0	AB020001	cytb	NA	NA	NA	NA	0	0
EF636939_cytb_0	EF636939	cytb	NA	NA	NA	NA	0	0
AB000600_cytb_0	AB000600	cytb	NA	NA	NA	NA	0	0
AB025856_cytb_0	AB025856	cytb	NA	NA	NA	NA	0	0
AY245426_cytb_0	AY245426	cytb	NA	NA	NA	NA	0	0
AB025507_cytb_0	AB025507	cytb	NA	NA	NA	NA	0	0
NC_002659_cytb_0	NC_002659	cytb	428	1810	39480	40860	143	1382
NC_002659_cytb_1	NC_002659	cytb	1886	3137	40938	42187	169	1251
NC_002659_cytb_2	NC_002659	cytb	3386	4663	42438	43713	253	1277
NC_002659_cytb_3	NC_002659	cytb	4712	6389	43764	45439	269	1677
AB025853_cytb_0	AB025853	cytb	NA	NA	NA	NA	0	0
AB025468_cytb_0	AB025468	cytb	NA	NA	NA	NA	0	0
AB025896_cytb_0	AB025896	cytb	NA	NA	NA	NA	0	0
AB022832_cytb_0	AB022832	cytb	NA	NA	NA	NA	0	0
NC_001762_cytb_0	NC_001762	cytb	NA	NA	NA	NA	0	0
EF636932_cytb_0	EF636932	cytb	NA	NA	NA	NA	0	0
DQ840634_cytb_0	DQ840634	cytb	NA	NA	NA	NA	0	0
AY832917_cytb_0	AY832917	cytb	NA	NA	NA	NA	0	0
AY263408_cytb_0	AY263408	cytb	NA	NA	NA	NA	0	0
AB025526_cytb_0	AB025526	cytb	NA	NA	NA	NA	0	0
X87996_cytb_0	X87996	cytb	NA	NA	NA	NA	0	0
EU004203_cytb_0	EU004203	cytb	414	1183	38472	39239	139	769
EU004203_cytb_1	EU004203	cytb	1196	2603	39254	40659	143	1407
EU004203_cytb_2	EU004203	cytb	2679	4305	40737	42361	168	1626
EU004203_cytb_3	EU004203	cytb	4554	5966	42612	44022	252	1412
EU004203_cytb_4	EU004203	cytb	6016	6716	44074	44772	269	700
AB025848_cytb_0	AB025848	cytb	NA	NA	NA	NA	0	0
DQ919068_cytb_0	DQ919068	cytb	11	2647	13	2647	131	2636
DQ919068_cytb_1	DQ919068	cytb	2691	5574	2693	5574	146	2883
AY494997_cytb_0	AY494997	cytb	NA	NA	NA	NA	0	0
AB025478_cytb_0	AB025478	cytb	NA	NA	NA	NA	0	0
NC_006971_cytb_0	NC_006971	cytb	761	2186	4412	5835	134	1425
AY962591_cytb_0	AY962591	cytb	761	2186	4412	5835	134	1425
AB253508_cytb_0	AB253508	cytb	NA	NA	NA	NA	0	0
EF176921_cytb_0	EF176921	cytb	NA	NA	NA	NA	0	0
AB051603_cytb_0	AB051603	cytb	NA	NA	NA	NA	0	0
AB025825_cytb_0	AB025825	cytb	NA	NA	NA	NA	0	0
AJ511533_cytb_0	AJ511533	cytb	NA	NA	NA	NA	0	0
EF636929_cytb_0	EF636929	cytb	NA	NA	NA	NA	0	0
AB053459_cytb_0	AB053459	cytb	NA	NA	NA	NA	0	0
AY832916_cytb_0	AY832916	cytb	37	1093	39	1093	169	1056
AB025883_cytb_0	AB025883	cytb	NA	NA	NA	NA	0	0
AB055598_cytb_0	AB055598	cytb	NA	NA	NA	NA	0	0
EF137818_cytb_0	EF137818	cytb	NA	NA	NA	NA	0	0
AB053456_cytb_0	AB053456	cytb	NA	NA	NA	NA	0	0
AB025524_cytb_0	AB025524	cytb	NA	NA	NA	NA	0	0
AB022841_cytb_0	AB022841	cytb	NA	NA	NA	NA	0	0
AB025775_cytb_0	AB025775	cytb	NA	NA	NA	NA	0	0
NC_008068_cytb_0	NC_008068	cytb	NA	NA	NA	NA	0	0
AB025901_cytb_0	AB025901	cytb	NA	NA	NA	NA	0	0
AB025816_cytb_0	AB025816	cytb	NA	NA	NA	NA	0	0
AB051610_cytb_0	AB051610	cytb	NA	NA	NA	NA	0	0
AB025509_cytb_0	AB025509	cytb	NA	NA	NA	NA	0	0
AY285743_cytb_0	AY285743	cytb	NA	NA	NA	NA	0	0
AB022826_cytb_0	AB022826	cytb	NA	NA	NA	NA	0	0
DQ840631_cytb_0	DQ840631	cytb	NA	NA	NA	NA	0	0
J01475_cytb_0	J01475	cytb	NA	NA	NA	NA	0	0
AB025477_cytb_0	AB025477	cytb	NA	NA	NA	NA	0	0
AB038763_cytb_0	AB038763	cytb	NA	NA	NA	NA	0	0
AB025500_cytb_0	AB025500	cytb	NA	NA	NA	NA	0	0
AB025497_cytb_0	AB025497	cytb	NA	NA	NA	NA	0	0
AB022838_cytb_0	AB022838	cytb	NA	NA	NA	NA	0	0
AB025489_cytb_0	AB025489	cytb	NA	NA	NA	NA	0	0
AB044925_cytb_0	AB044925	cytb	NA	NA	NA	NA	0	0
AB025518_cytb_0	AB025518	cytb	NA	NA	NA	NA	0	0
AB019995_cytb_0	AB019995	cytb	NA	NA	NA	NA	0	0
AF320342_cytb_0	AF320342	cytb	NA	NA	NA	NA	0	0
AB025845_cytb_0	AB025845	cytb	NA	NA	NA	NA	0	0
AB044919_cytb_0	AB044919	cytb	NA	NA	NA	NA	0	0
AB025854_cytb_0	AB025854	cytb	NA	NA	NA	NA	0	0
AB025449_cytb_0	AB025449	cytb	NA	NA	NA	NA	0	0
AY495007_cytb_0	AY495007	cytb	NA	NA	NA	NA	0	0
AB000567_cytb_0	AB000567	cytb	NA	NA	NA	NA	0	0
AB025473_cytb_0	AB025473	cytb	NA	NA	NA	NA	0	0
EF137826_cytb_0	EF137826	cytb	NA	NA	NA	NA	0	0
AB025528_cytb_0	AB025528	cytb	NA	NA	NA	NA	0	0
D63375_cytb_0	D63375	cytb	NA	NA	NA	NA	0	0
AB025491_cytb_0	AB025491	cytb	NA	NA	NA	NA	0	0
AB019994_cytb_0	AB019994	cytb	NA	NA	NA	NA	0	0
AB025820_cytb_0	AB025820	cytb	NA	NA	NA	NA	0	0
AB025502_cytb_0	AB025502	cytb	NA	NA	NA	NA	0	0
AB025897_cytb_0	AB025897	cytb	NA	NA	NA	NA	0	0
DQ217399_cytb_0	DQ217399	cytb	NA	NA	NA	NA	0	0
AB025849_cytb_0	AB025849	cytb	NA	NA	NA	NA	0	0
AB025877_cytb_0	AB025877	cytb	NA	NA	NA	NA	0	0
AB025521_cytb_0	AB025521	cytb	NA	NA	NA	NA	0	0
AB025865_cytb_0	AB025865	cytb	NA	NA	NA	NA	0	0
AB262969_cytb_0	AB262969	cytb	200	1794	656	2248	67	1594
AB262969_cytb_1	AB262969	cytb	1987	3354	2443	3808	132	1367
AB262969_cytb_2	AB262969	cytb	3448	4717	3904	5171	163	1269
AB045700_cytb_0	AB045700	cytb	NA	NA	NA	NA	0	0
AB025523_cytb_0	AB025523	cytb	NA	NA	NA	NA	0	0
AB025442_cytb_0	AB025442	cytb	NA	NA	NA	NA	0	0
AB051593_cytb_0	AB051593	cytb	NA	NA	NA	NA	0	0
AB025525_cytb_0	AB025525	cytb	NA	NA	NA	NA	0	0
DQ351941_cytb_0	DQ351941	cytb	NA	NA	NA	NA	0	0
AB025765_cytb_0	AB025765	cytb	NA	NA	NA	NA	0	0
AB020009_cytb_0	AB020009	cytb	NA	NA	NA	NA	0	0
AB044914_cytb_0	AB044914	cytb	NA	NA	NA	NA	0	0
AB025479_cytb_0	AB025479	cytb	NA	NA	NA	NA	0	0
EF599948_cytb_0	EF599948	cytb	NA	NA	NA	NA	0	0
AB044931_cytb_0	AB044931	cytb	NA	NA	NA	NA	0	0
AB051581_cytb_0	AB051581	cytb	NA	NA	NA	NA	0	0
AY495015_cytb_0	AY495015	cytb	NA	NA	NA	NA	0	0
EF137825_cytb_0	EF137825	cytb	NA	NA	NA	NA	0	0
AB040771_cytb_0	AB040771	cytb	NA	NA	NA	NA	0	0
AB025867_cytb_0	AB025867	cytb	NA	NA	NA	NA	0	0
AB025819_cytb_0	AB025819	cytb	NA	NA	NA	NA	0	0
AB025516_cytb_0	AB025516	cytb	NA	NA	NA	NA	0	0
AB025900_cytb_0	AB025900	cytb	NA	NA	NA	NA	0	0
AB051588_cytb_0	AB051588	cytb	NA	NA	NA	NA	0	0
AB022827_cytb_0	AB022827	cytb	NA	NA	NA	NA	0	0
AB025458_cytb_0	AB025458	cytb	NA	NA	NA	NA	0	0
AF320341_cytb_0	AF320341	cytb	NA	NA	NA	NA	0	0
AB025824_cytb_0	AB025824	cytb	NA	NA	NA	NA	0	0
NC_005972_cytb_0	NC_005972	cytb	NA	NA	NA	NA	0	0
X74411_cytb_0	X74411	cytb	1976	3392	6220	7634	134	1416
X74411_cytb_1	X74411	cytb	725	1941	4969	6183	145	1216
AB044920_cytb_0	AB044920	cytb	NA	NA	NA	NA	0	0
AB025501_cytb_0	AB025501	cytb	NA	NA	NA	NA	0	0
AB044932_cytb_0	AB044932	cytb	NA	NA	NA	NA	0	0
EF636938_cytb_0	EF636938	cytb	NA	NA	NA	NA	0	0
X87999_cytb_0	X87999	cytb	NA	NA	NA	NA	0	0
NC_007445_cytb_0	NC_007445	cytb	NA	NA	NA	NA	0	0
AB253502_cytb_0	AB253502	cytb	NA	NA	NA	NA	0	0
AB025831_cytb_0	AB025831	cytb	NA	NA	NA	NA	0	0
AB051596_cytb_0	AB051596	cytb	NA	NA	NA	NA	0	0
AB025813_cytb_0	AB025813	cytb	NA	NA	NA	NA	0	0
AB045699_cytb_0	AB045699	cytb	NA	NA	NA	NA	0	0
AB025437_cytb_0	AB025437	cytb	NA	NA	NA	NA	0	0
AB025512_cytb_0	AB025512	cytb	NA	NA	NA	NA	0	0
NC_005256_cytb_0	NC_005256	cytb	392	1564	5099	6269	131	1172
NC_003388_cytb_0	NC_003388	cytb	341	1698	27722	29077	114	1357
NC_003388_cytb_1	NC_003388	cytb	1976	2881	29357	30260	174	905
AB025830_cytb_0	AB025830	cytb	NA	NA	NA	NA	0	0
AB019993_cytb_0	AB019993	cytb	NA	NA	NA	NA	0	0
AB025763_cytb_0	AB025763	cytb	NA	NA	NA	NA	0	0
AB025463_cytb_0	AB025463	cytb	NA	NA	NA	NA	0	0
AF123598_cytb_0	AF123598	cytb	377	1528	1187	2336	126	1151
AB025445_cytb_0	AB025445	cytb	NA	NA	NA	NA	0	0
D31785_cytb_0	D31785	cytb	NA	NA	NA	NA	0	0
AB025759_cytb_0	AB025759	cytb	NA	NA	NA	NA	0	0
EF636933_cytb_0	EF636933	cytb	NA	NA	NA	NA	0	0
AB025494_cytb_0	AB025494	cytb	NA	NA	NA	NA	0	0
AB025777_cytb_0	AB025777	cytb	NA	NA	NA	NA	0	0
AB253492_cytb_0	AB253492	cytb	NA	NA	NA	NA	0	0
AB051599_cytb_0	AB051599	cytb	NA	NA	NA	NA	0	0
AJ249984_cytb_0	AJ249984	cytb	18	1000	20	1000	275	982
AB019988_cytb_0	AB019988	cytb	NA	NA	NA	NA	0	0
AB000577_cytb_0	AB000577	cytb	NA	NA	NA	NA	0	0
AB025447_cytb_0	AB025447	cytb	NA	NA	NA	NA	0	0
AY245425_cytb_0	AY245425	cytb	NA	NA	NA	NA	0	0
AB022836_cytb_0	AB022836	cytb	NA	NA	NA	NA	0	0
AY263411_cytb_0	AY263411	cytb	NA	NA	NA	NA	0	0
AY495018_cytb_0	AY495018	cytb	NA	NA	NA	NA	0	0
EU035603_cytb_0	EU035603	cytb	293	1531	295	1531	132	1238
AB025483_cytb_0	AB025483	cytb	NA	NA	NA	NA	0	0
AB000591_cytb_0	AB000591	cytb	NA	NA	NA	NA	0	0
AB051608_cytb_0	AB051608	cytb	NA	NA	NA	NA	0	0
AY495001_cytb_0	AY495001	cytb	NA	NA	NA	NA	0	0
AB055592_cytb_0	AB055592	cytb	NA	NA	NA	NA	0	0
AY495005_cytb_0	AY495005	cytb	NA	NA	NA	NA	0	0
X54421_cytb_0	X54421	cytb	683	3210	10857	13382	229	2527
AY245424_cytb_0	AY245424	cytb	NA	NA	NA	NA	0	0
AY495000_cytb_0	AY495000	cytb	NA	NA	NA	NA	0	0
AY495020_cytb_0	AY495020	cytb	NA	NA	NA	NA	0	0
AB040774_cytb_0	AB040774	cytb	NA	NA	NA	NA	0	0
AB025886_cytb_0	AB025886	cytb	NA	NA	NA	NA	0	0
AB253504_cytb_0	AB253504	cytb	NA	NA	NA	NA	0	0
AY495013_cytb_0	AY495013	cytb	NA	NA	NA	NA	0	0
EF636942_cytb_0	EF636942	cytb	NA	NA	NA	NA	0	0
AB025815_cytb_0	AB025815	cytb	NA	NA	NA	NA	0	0
J01472_cytb_0	J01472	cytb	NA	NA	NA	NA	0	0
AJ307410_cytb_0	AJ307410	cytb	428	1810	39480	40860	143	1382
AJ307410_cytb_1	AJ307410	cytb	1886	3137	40938	42187	169	1251
AJ307410_cytb_2	AJ307410	cytb	3386	4663	42438	43713	253	1277
AJ307410_cytb_3	AJ307410	cytb	4712	6389	43764	45439	269	1677
AB025770_cytb_0	AB025770	cytb	NA	NA	NA	NA	0	0
AB051605_cytb_0	AB051605	cytb	NA	NA	NA	NA	0	0
AB019999_cytb_0	AB019999	cytb	NA	NA	NA	NA	0	0
DQ058142_cytb_0	DQ058142	cytb	NA	NA	NA	NA	0	0
AB025513_cytb_0	AB025513	cytb	NA	NA	NA	NA	0	0
AB044912_cytb_0	AB044912	cytb	NA	NA	NA	NA	0	0
AB025842_cytb_0	AB025842	cytb	NA	NA	NA	NA	0	0
AB044916_cytb_0	AB044916	cytb	NA	NA	NA	NA	0	0
AY495019_cytb_0	AY495019	cytb	NA	NA	NA	NA	0	0
AB025434_cytb_0	AB025434	cytb	NA	NA	NA	NA	0	0
AB025861_cytb_0	AB025861	cytb	NA	NA	NA	NA	0	0
EF636940_cytb_0	EF636940	cytb	NA	NA	NA	NA	0	0
AB044913_cytb_0	AB044913	cytb	NA	NA	NA	NA	0	0
AB000594_cytb_0	AB000594	cytb	NA	NA	NA	NA	0	0
AB025752_cytb_0	AB025752	cytb	NA	NA	NA	NA	0	0
AB020005_cytb_0	AB020005	cytb	NA	NA	NA	NA	0	0
EF137821_cytb_0	EF137821	cytb	NA	NA	NA	NA	0	0
AB025482_cytb_0	AB025482	cytb	NA	NA	NA	NA	0	0
AB051585_cytb_0	AB051585	cytb	NA	NA	NA	NA	0	0
AB044926_cytb_0	AB044926	cytb	NA	NA	NA	NA	0	0
AB025881_cytb_0	AB025881	cytb	NA	NA	NA	NA	0	0
AB025444_cytb_0	AB025444	cytb	NA	NA	NA	NA	0	0
AB025760_cytb_0	AB025760	cytb	NA	NA	NA	NA	0	0
AB000579_cytb_0	AB000579	cytb	NA	NA	NA	NA	0	0
AB025846_cytb_0	AB025846	cytb	NA	NA	NA	NA	0	0
AY495010_cytb_0	AY495010	cytb	NA	NA	NA	NA	0	0
AY247413_cytb_0	AY247413	cytb	NA	NA	NA	NA	0	0
EU053989_cytb_0	EU053989	cytb	501	1522	8073	9092	167	1021
AB051598_cytb_0	AB051598	cytb	NA	NA	NA	NA	0	0
AB025454_cytb_0	AB025454	cytb	NA	NA	NA	NA	0	0
AJ249985_cytb_0	AJ249985	cytb	21	1861	23	1861	275	1840
AY263410_cytb_0	AY263410	cytb	NA	NA	NA	NA	0	0
AB000568_cytb_0	AB000568	cytb	NA	NA	NA	NA	0	0
AB025748_cytb_0	AB025748	cytb	NA	NA	NA	NA	0	0
AB025764_cytb_0	AB025764	cytb	NA	NA	NA	NA	0	0
AJ430679_cytb_0	AJ430679	cytb	200	1870	6898	8566	67	1670
AJ430679_cytb_1	AJ430679	cytb	1890	1892	8588	8588	74	2
AJ430679_cytb_2	AJ430679	cytb	1890	1892	8588	8588	81	2
AB025857_cytb_0	AB025857	cytb	NA	NA	NA	NA	0	0
AB025758_cytb_0	AB025758	cytb	NA	NA	NA	NA	0	0
AB025448_cytb_0	AB025448	cytb	NA	NA	NA	NA	0	0
AB025862_cytb_0	AB025862	cytb	NA	NA	NA	NA	0	0
AB025899_cytb_0	AB025899	cytb	NA	NA	NA	NA	0	0
X51480_cytb_0	X51480	cytb	200	2703	372	2873	67	2503
X51480_cytb_1	X51480	cytb	2891	4198	3063	4368	131	1307
AB000572_cytb_0	AB000572	cytb	NA	NA	NA	NA	0	0
AB020000_cytb_0	AB020000	cytb	NA	NA	NA	NA	0	0
AB055599_cytb_0	AB055599	cytb	NA	NA	NA	NA	0	0
AB051582_cytb_0	AB051582	cytb	NA	NA	NA	NA	0	0
AY945289_cytb_0	AY945289	cytb	NA	NA	NA	NA	0	0
AB045695_cytb_0	AB045695	cytb	NA	NA	NA	NA	0	0
AF320346_cytb_0	AF320346	cytb	NA	NA	NA	NA	0	0
AY263409_cytb_0	AY263409	cytb	NA	NA	NA	NA	0	0
AB000587_cytb_0	AB000587	cytb	NA	NA	NA	NA	0	0
AB025872_cytb_0	AB025872	cytb	NA	NA	NA	NA	0	0
EF636943_cytb_0	EF636943	cytb	NA	NA	NA	NA	0	0
EF137832_cytb_0	EF137832	cytb	NA	NA	NA	NA	0	0
AB022833_cytb_0	AB022833	cytb	NA	NA	NA	NA	0	0
AB055588_cytb_0	AB055588	cytb	NA	NA	NA	NA	0	0
AB025506_cytb_0	AB025506	cytb	NA	NA	NA	NA	0	0
NC_006972_cytb_0	NC_006972	cytb	725	1919	3039	4231	146	1194
EF137828_cytb_0	EF137828	cytb	NA	NA	NA	NA	0	0
NC_006077_cytb_0	NC_006077	cytb	NA	NA	NA	NA	0	0
NC_003920_cytb_0	NC_003920	cytb	NA	NA	NA	NA	0	0
AB025488_cytb_0	AB025488	cytb	NA	NA	NA	NA	0	0
AB025755_cytb_0	AB025755	cytb	NA	NA	NA	NA	0	0
DQ209285_cytb_0	DQ209285	cytb	NA	NA	NA	NA	0	0
AB000566_cytb_0	AB000566	cytb	NA	NA	NA	NA	0	0
AB051614_cytb_0	AB051614	cytb	NA	NA	NA	NA	0	0
AB025435_cytb_0	AB025435	cytb	NA	NA	NA	NA	0	0
AB000596_cytb_0	AB000596	cytb	NA	NA	NA	NA	0	0
NC_008248_cytb_0	NC_008248	cytb	NA	NA	NA	NA	0	0
AB019992_cytb_0	AB019992	cytb	NA	NA	NA	NA	0	0
AB025750_cytb_0	AB025750	cytb	NA	NA	NA	NA	0	0
AB025880_cytb_0	AB025880	cytb	NA	NA	NA	NA	0	0
AY832913_cytb_0	AY832913	cytb	NA	NA	NA	NA	0	0
AB025851_cytb_0	AB025851	cytb	NA	NA	NA	NA	0	0
NC_001224_cytb_0	NC_001224	cytb	414	1183	36955	37722	139	769
NC_001224_cytb_1	NC_001224	cytb	1196	2601	37737	39140	143	1405
NC_001224_cytb_2	NC_001224	cytb	2677	4301	39218	40840	168	1624
NC_001224_cytb_3	NC_001224	cytb	4550	5968	41091	42507	252	1418
NC_001224_cytb_4	NC_001224	cytb	6018	6757	42559	43296	269	739
NC_006626_cytb_0	NC_006626	cytb	NA	NA	NA	NA	0	0
AB025761_cytb_0	AB025761	cytb	NA	NA	NA	NA	0	0
AB000571_cytb_0	AB000571	cytb	NA	NA	NA	NA	0	0
AY495009_cytb_0	AY495009	cytb	NA	NA	NA	NA	0	0
NC_004312_cytb_0	NC_004312	cytb	NA	NA	NA	NA	0	0
EF636930_cytb_0	EF636930	cytb	NA	NA	NA	NA	0	0
AB025436_cytb_0	AB025436	cytb	NA	NA	NA	NA	0	0
EF137831_cytb_0	EF137831	cytb	NA	NA	NA	NA	0	0
AY504667_cytb_0	AY504667	cytb	NA	NA	NA	NA	0	0
AB044929_cytb_0	AB044929	cytb	NA	NA	NA	NA	0	0
AB025762_cytb_0	AB025762	cytb	NA	NA	NA	NA	0	0
AB000603_cytb_0	AB000603	cytb	NA	NA	NA	NA	0	0
AB020011_cytb_0	AB020011	cytb	NA	NA	NA	NA	0	0
AB025894_cytb_0	AB025894	cytb	NA	NA	NA	NA	0	0
NC_004918_cytb_0	NC_004918	cytb	200	1870	6898	8566	67	1670
NC_004918_cytb_1	NC_004918	cytb	1890	1892	8588	8588	74	2
NC_004918_cytb_2	NC_004918	cytb	1890	1892	8588	8588	81	2
AB025476_cytb_0	AB025476	cytb	NA	NA	NA	NA	0	0
AB025889_cytb_0	AB025889	cytb	NA	NA	NA	NA	0	0
AF487277_cytb_0	AF487277	cytb	NA	NA	NA	NA	0	0
AB020002_cytb_0	AB020002	cytb	NA	NA	NA	NA	0	0
EF137817_cytb_0	EF137817	cytb	NA	NA	NA	NA	0	0
DQ840637_cytb_0	DQ840637	cytb	NA	NA	NA	NA	0	0
AB253497_cytb_0	AB253497	cytb	NA	NA	NA	NA	0	0
DQ840632_cytb_0	DQ840632	cytb	NA	NA	NA	NA	0	0
AY495012_cytb_0	AY495012	cytb	NA	NA	NA	NA	0	0
AB019991_cytb_0	AB019991	cytb	NA	NA	NA	NA	0	0
AY832914_cytb_0	AY832914	cytb	NA	NA	NA	NA	0	0
AB025868_cytb_0	AB025868	cytb	NA	NA	NA	NA	0	0
AB025895_cytb_0	AB025895	cytb	NA	NA	NA	NA	0	0
DQ534073_cytb_0	DQ534073	cytb	NA	NA	NA	NA	0	0
AB025754_cytb_0	AB025754	cytb	NA	NA	NA	NA	0	0
M37324_cytb_0	M37324	cytb	392	1654	986	2246	131	1262
M37324_cytb_1	M37324	cytb	1750	3009	2344	3601	163	1259
AB025511_cytb_0	AB025511	cytb	NA	NA	NA	NA	0	0
AB025828_cytb_0	AB025828	cytb	NA	NA	NA	NA	0	0
AB253500_cytb_0	AB253500	cytb	NA	NA	NA	NA	0	0
AB055591_cytb_0	AB055591	cytb	NA	NA	NA	NA	0	0
AB051594_cytb_0	AB051594	cytb	NA	NA	NA	NA	0	0
AB253510_cytb_0	AB253510	cytb	NA	NA	NA	NA	0	0
AB019997_cytb_0	AB019997	cytb	NA	NA	NA	NA	0	0
AB025443_cytb_0	AB025443	cytb	NA	NA	NA	NA	0	0
AB025498_cytb_0	AB025498	cytb	NA	NA	NA	NA	0	0
AY916130_cytb_0	AY916130	cytb	392	1606	20851	22063	131	1214
AF343441_cytb_0	AF343441	cytb	NA	NA	NA	NA	0	0
J01389_cytb_0	J01389	cytb	NA	NA	NA	NA	0	0
AB044927_cytb_0	AB044927	cytb	NA	NA	NA	NA	0	0
AB025776_cytb_0	AB025776	cytb	NA	NA	NA	NA	0	0
EF137824_cytb_0	EF137824	cytb	NA	NA	NA	NA	0	0
AF320344_cytb_0	AF320344	cytb	NA	NA	NA	NA	0	0
DQ919067_cytb_0	DQ919067	cytb	17	3149	19	3149	67	3132
DQ919067_cytb_1	DQ919067	cytb	3325	4484	3327	4484	126	1159
DQ919067_cytb_2	DQ919067	cytb	4498	5817	4500	5817	131	1319
AB025485_cytb_0	AB025485	cytb	NA	NA	NA	NA	0	0
AB025876_cytb_0	AB025876	cytb	NA	NA	NA	NA	0	0
AB045701_cytb_0	AB045701	cytb	NA	NA	NA	NA	0	0
AB000583_cytb_0	AB000583	cytb	NA	NA	NA	NA	0	0
DQ463419_cytb_0	DQ463419	cytb	NA	NA	NA	NA	0	0
AB025838_cytb_0	AB025838	cytb	NA	NA	NA	NA	0	0
EF137819_cytb_0	EF137819	cytb	NA	NA	NA	NA	0	0
AB025480_cytb_0	AB025480	cytb	NA	NA	NA	NA	0	0
NC_001329_cytb_0	NC_001329	cytb	200	2700	30079	32577	67	2500
NC_001329_cytb_1	NC_001329	cytb	2891	4198	32770	34075	131	1307
AB025504_cytb_0	AB025504	cytb	NA	NA	NA	NA	0	0
AB022837_cytb_0	AB022837	cytb	NA	NA	NA	NA	0	0
AF315721_cytb_0	AF315721	cytb	377	1536	379	1536	126	1159
AB253509_cytb_0	AB253509	cytb	NA	NA	NA	NA	0	0
DQ534074_cytb_0	DQ534074	cytb	NA	NA	NA	NA	0	0
DQ534070_cytb_0	DQ534070	cytb	NA	NA	NA	NA	0	0
AF121770_cytb_0	AF121770	cytb	NA	NA	NA	NA	0	0
AY495014_cytb_0	AY495014	cytb	NA	NA	NA	NA	0	0
DQ840642_cytb_0	DQ840642	cytb	NA	NA	NA	NA	0	0
AB025461_cytb_0	AB025461	cytb	NA	NA	NA	NA	0	0
EF599949_cytb_0	EF599949	cytb	NA	NA	NA	NA	0	0
DQ178141_cytb_0	DQ178141	cytb	NA	NA	NA	NA	0	0
AB253498_cytb_0	AB253498	cytb	NA	NA	NA	NA	0	0
AB025863_cytb_0	AB025863	cytb	NA	NA	NA	NA	0	0
AB044933_cytb_0	AB044933	cytb	NA	NA	NA	NA	0	0
AB044909_cytb_0	AB044909	cytb	NA	NA	NA	NA	0	0
AB025859_cytb_0	AB025859	cytb	NA	NA	NA	NA	0	0
NC_009746_cytb_0	NC_009746	cytb	501	1522	8073	9092	167	1021
AY495021_cytb_0	AY495021	cytb	NA	NA	NA	NA	0	0
EF636935_cytb_0	EF636935	cytb	NA	NA	NA	NA	0	0
EF636944_cytb_0	EF636944	cytb	NA	NA	NA	NA	0	0
EF137823_cytb_0	EF137823	cytb	NA	NA	NA	NA	0	0
AB051583_cytb_0	AB051583	cytb	NA	NA	NA	NA	0	0
AB045702_cytb_0	AB045702	cytb	NA	NA	NA	NA	0	0
X66593_cytb_0	X66593	cytb	NA	NA	NA	NA	0	0
AB262970_cytb_0	AB262970	cytb	NA	NA	NA	NA	0	0
AB051587_cytb_0	AB051587	cytb	NA	NA	NA	NA	0	0
AB253499_cytb_0	AB253499	cytb	NA	NA	NA	NA	0	0
AB025514_cytb_0	AB025514	cytb	NA	NA	NA	NA	0	0
AF320343_cytb_0	AF320343	cytb	NA	NA	NA	NA	0	0
DQ840629_cytb_0	DQ840629	cytb	NA	NA	NA	NA	0	0
AB025457_cytb_0	AB025457	cytb	NA	NA	NA	NA	0	0
AB055597_cytb_0	AB055597	cytb	NA	NA	NA	NA	0	0
AB025871_cytb_0	AB025871	cytb	NA	NA	NA	NA	0	0
AB051590_cytb_0	AB051590	cytb	NA	NA	NA	NA	0	0
AY654900_cytb_0	AY654900	cytb	NA	NA	NA	NA	0	0
AB025823_cytb_0	AB025823	cytb	NA	NA	NA	NA	0	0
NC_001326_cytb_0	NC_001326	cytb	683	3210	10857	13382	229	2527
AY494996_cytb_0	AY494996	cytb	NA	NA	NA	NA	0	0
AB000580_cytb_0	AB000580	cytb	NA	NA	NA	NA	0	0
AB022825_cytb_0	AB022825	cytb	NA	NA	NA	NA	0	0
AB044921_cytb_0	AB044921	cytb	NA	NA	NA	NA	0	0
AB025474_cytb_0	AB025474	cytb	NA	NA	NA	NA	0	0
AB025503_cytb_0	AB025503	cytb	NA	NA	NA	NA	0	0
AB051615_cytb_0	AB051615	cytb	NA	NA	NA	NA	0	0
V00696_cytb_0	V00696	cytb	754	2172	895	2311	253	1418
V00696_cytb_1	V00696	cytb	2226	2957	2367	3096	270	731
AB025890_cytb_0	AB025890	cytb	NA	NA	NA	NA	0	0
X84042_cytb_0	X84042	cytb	NA	NA	NA	NA	0	0
AB253511_cytb_0	AB253511	cytb	NA	NA	NA	NA	0	0
AB025833_cytb_0	AB025833	cytb	NA	NA	NA	NA	0	0
AB020008_cytb_0	AB020008	cytb	NA	NA	NA	NA	0	0
AB000576_cytb_0	AB000576	cytb	NA	NA	NA	NA	0	0
AB025472_cytb_0	AB025472	cytb	NA	NA	NA	NA	0	0
AY263414_cytb_0	AY263414	cytb	NA	NA	NA	NA	0	0
AB025510_cytb_0	AB025510	cytb	NA	NA	NA	NA	0	0
AB053460_cytb_0	AB053460	cytb	NA	NA	NA	NA	0	0
AB025885_cytb_0	AB025885	cytb	NA	NA	NA	NA	0	0
AB051607_cytb_0	AB051607	cytb	NA	NA	NA	NA	0	0
AB051595_cytb_0	AB051595	cytb	NA	NA	NA	NA	0	0
AB253505_cytb_0	AB253505	cytb	NA	NA	NA	NA	0	0
EF636936_cytb_0	EF636936	cytb	NA	NA	NA	NA	0	0
AB020010_cytb_0	AB020010	cytb	NA	NA	NA	NA	0	0
AB253493_cytb_0	AB253493	cytb	NA	NA	NA	NA	0	0
NC_007935_cytb_0	NC_007935	cytb	200	1447	8532	9777	67	1247
NC_007935_cytb_1	NC_007935	cytb	1932	4359	10264	12689	231	2427
AB025757_cytb_0	AB025757	cytb	NA	NA	NA	NA	0	0
AB025486_cytb_0	AB025486	cytb	NA	NA	NA	NA	0	0
AB025519_cytb_0	AB025519	cytb	NA	NA	NA	NA	0	0
AB025839_cytb_0	AB025839	cytb	NA	NA	NA	NA	0	0
AB025451_cytb_0	AB025451	cytb	NA	NA	NA	NA	0	0
AB000601_cytb_0	AB000601	cytb	NA	NA	NA	NA	0	0
EF137834_cytb_0	EF137834	cytb	NA	NA	NA	NA	0	0
EF636928_cytb_0	EF636928	cytb	NA	NA	NA	NA	0	0
AB055601_cytb_0	AB055601	cytb	NA	NA	NA	NA	0	0
AB025522_cytb_0	AB025522	cytb	NA	NA	NA	NA	0	0
AB025818_cytb_0	AB025818	cytb	NA	NA	NA	NA	0	0
AB025462_cytb_0	AB025462	cytb	NA	NA	NA	NA	0	0
AB025490_cytb_0	AB025490	cytb	NA	NA	NA	NA	0	0
EF137822_cytb_0	EF137822	cytb	NA	NA	NA	NA	0	0
AB026120_cytb_0	AB026120	cytb	63	1119	65	1119	170	1056
AY445918_cytb_0	AY445918	cytb	NA	NA	NA	NA	0	0
AF343442_cytb_0	AF343442	cytb	NA	NA	NA	NA	0	0
AY495004_cytb_0	AY495004	cytb	NA	NA	NA	NA	0	0
DQ534067_cytb_0	DQ534067	cytb	NA	NA	NA	NA	0	0
AY494999_cytb_0	AY494999	cytb	NA	NA	NA	NA	0	0
EF137816_cytb_0	EF137816	cytb	NA	NA	NA	NA	0	0
AB025441_cytb_0	AB025441	cytb	NA	NA	NA	NA	0	0
AY245427_cytb_0	AY245427	cytb	NA	NA	NA	NA	0	0
AB045698_cytb_0	AB045698	cytb	NA	NA	NA	NA	0	0
AB025893_cytb_0	AB025893	cytb	NA	NA	NA	NA	0	0
AB025767_cytb_0	AB025767	cytb	NA	NA	NA	NA	0	0
AB053463_cytb_0	AB053463	cytb	NA	NA	NA	NA	0	0
AB055594_cytb_0	AB055594	cytb	NA	NA	NA	NA	0	0
AF074872_cytb_0	AF074872	cytb	NA	NA	NA	NA	0	0
EF137830_cytb_0	EF137830	cytb	NA	NA	NA	NA	0	0
AY495011_cytb_0	AY495011	cytb	NA	NA	NA	NA	0	0
AY494998_cytb_0	AY494998	cytb	NA	NA	NA	NA	0	0
AF321304_cytb_0	AF321304	cytb	NA	NA	NA	NA	0	0
AB051592_cytb_0	AB051592	cytb	NA	NA	NA	NA	0	0
AM698041_cytb_0	AM698041	cytb	NA	NA	NA	NA	0	0
AB022828_cytb_0	AB022828	cytb	NA	NA	NA	NA	0	0
AB051586_cytb_0	AB051586	cytb	NA	NA	NA	NA	0	0
AB253494_cytb_0	AB253494	cytb	NA	NA	NA	NA	0	0
AJ011856_cytb_0	AJ011856	cytb	414	1183	36955	37722	139	769
AJ011856_cytb_1	AJ011856	cytb	1196	2601	37737	39140	143	1405
AJ011856_cytb_2	AJ011856	cytb	2677	4301	39218	40840	168	1624
AJ011856_cytb_3	AJ011856	cytb	4550	5968	41091	42507	252	1418
AJ011856_cytb_4	AJ011856	cytb	6018	6757	42559	43296	269	739
AB022831_cytb_0	AB022831	cytb	NA	NA	NA	NA	0	0
AB025821_cytb_0	AB025821	cytb	NA	NA	NA	NA	0	0
AB000592_cytb_0	AB000592	cytb	NA	NA	NA	NA	0	0
AB022835_cytb_0	AB022835	cytb	NA	NA	NA	NA	0	0
AF004559_cytb_0	AF004559	cytb	158	2591	205	2636	53	2433
AF004559_cytb_1	AF004559	cytb	2709	4882	2756	4927	93	2173
AF004559_cytb_2	AF004559	cytb	5008	5369	5055	5414	135	361
AF004559_cytb_3	AF004559	cytb	5469	6671	5516	6716	168	1202
AF004559_cytb_4	AF004559	cytb	6943	8952	6990	8997	261	2009
AF004559_cytb_5	AF004559	cytb	8995	10298	9042	10343	275	1303
AB051609_cytb_0	AB051609	cytb	NA	NA	NA	NA	0	0
AB040770_cytb_0	AB040770	cytb	NA	NA	NA	NA	0	0
AB044917_cytb_0	AB044917	cytb	NA	NA	NA	NA	0	0
AB000597_cytb_0	AB000597	cytb	NA	NA	NA	NA	0	0
AB025834_cytb_0	AB025834	cytb	NA	NA	NA	NA	0	0
AB025469_cytb_0	AB025469	cytb	NA	NA	NA	NA	0	0
AB022830_cytb_0	AB022830	cytb	NA	NA	NA	NA	0	0
AB055590_cytb_0	AB055590	cytb	NA	NA	NA	NA	0	0
AB025837_cytb_0	AB025837	cytb	NA	NA	NA	NA	0	0
AB025866_cytb_0	AB025866	cytb	NA	NA	NA	NA	0	0
AB053458_cytb_0	AB053458	cytb	NA	NA	NA	NA	0	0
AB022823_cytb_0	AB022823	cytb	NA	NA	NA	NA	0	0
AB051600_cytb_0	AB051600	cytb	NA	NA	NA	NA	0	0
AB044924_cytb_0	AB044924	cytb	NA	NA	NA	NA	0	0
DQ364632_cytb_0	DQ364632	cytb	277	2504	46081	48306	93	2227
DQ364632_cytb_1	DQ364632	cytb	2618	4863	48422	50665	131	2245
DQ364632_cytb_2	DQ364632	cytb	4959	7396	50763	53198	163	2437
DQ364632_cytb_3	DQ364632	cytb	7411	8473	53215	54275	168	1062
DQ364632_cytb_4	DQ364632	cytb	8745	10676	54549	56478	261	1931
EU053205_cytb_0	EU053205	cytb	NA	NA	NA	NA	0	0
AF437291_cytb_0	AF437291	cytb	NA	NA	NA	NA	0	0
AB025882_cytb_0	AB025882	cytb	NA	NA	NA	NA	0	0
AB025465_cytb_0	AB025465	cytb	NA	NA	NA	NA	0	0
AB025446_cytb_0	AB025446	cytb	NA	NA	NA	NA	0	0
AB025855_cytb_0	AB025855	cytb	NA	NA	NA	NA	0	0
AB025746_cytb_0	AB025746	cytb	NA	NA	NA	NA	0	0
AB025529_cytb_0	AB025529	cytb	NA	NA	NA	NA	0	0
AB022829_cytb_0	AB022829	cytb	NA	NA	NA	NA	0	0
NC_004332_cytb_0	NC_004332	cytb	NA	NA	NA	NA	0	0
AY962590_cytb_0	AY962590	cytb	725	1919	3039	4231	146	1194
NC_007394_cytb_0	NC_007394	cytb	392	1606	20851	22063	131	1214
AB051602_cytb_0	AB051602	cytb	NA	NA	NA	NA	0	0
AY263412_cytb_0	AY263412	cytb	NA	NA	NA	NA	0	0
AY495002_cytb_0	AY495002	cytb	NA	NA	NA	NA	0	0
AB055600_cytb_0	AB055600	cytb	NA	NA	NA	NA	0	0
AB020006_cytb_0	AB020006	cytb	NA	NA	NA	NA	0	0
AB231863_cytb_0	AB231863	cytb	NA	NA	NA	NA	0	0
AB025864_cytb_0	AB025864	cytb	NA	NA	NA	NA	0	0
AB025452_cytb_0	AB025452	cytb	NA	NA	NA	NA	0	0
AB025898_cytb_0	AB025898	cytb	NA	NA	NA	NA	0	0
EF088827_cytb_0	EF088827	cytb	NA	NA	NA	NA	0	0
AB000570_cytb_0	AB000570	cytb	NA	NA	NA	NA	0	0
DQ534071_cytb_0	DQ534071	cytb	NA	NA	NA	NA	0	0
Y18476_cytb_0	Y18476	cytb	NA	NA	NA	NA	0	0
AB025860_cytb_0	AB025860	cytb	NA	NA	NA	NA	0	0
AF547983_cytb_0	AF547983	cytb	NA	NA	NA	NA	0	0
AB025466_cytb_0	AB025466	cytb	NA	NA	NA	NA	0	0
EF636941_cytb_0	EF636941	cytb	NA	NA	NA	NA	0	0
EF137837_cytb_0	EF137837	cytb	NA	NA	NA	NA	0	0
AB025456_cytb_0	AB025456	cytb	NA	NA	NA	NA	0	0
AB025850_cytb_0	AB025850	cytb	NA	NA	NA	NA	0	0
DQ207726_cytb_0	DQ207726	cytb	NA	NA	NA	NA	0	0
AB000574_cytb_0	AB000574	cytb	NA	NA	NA	NA	0	0
NC_007780_cytb_0	NC_007780	cytb	NA	NA	NA	NA	0	0
AY832915_cytb_0	AY832915	cytb	NA	NA	NA	NA	0	0
AB044911_cytb_0	AB044911	cytb	NA	NA	NA	NA	0	0
AB055589_cytb_0	AB055589	cytb	NA	NA	NA	NA	0	0
AB019989_cytb_0	AB019989	cytb	NA	NA	NA	NA	0	0
AB055595_cytb_0	AB055595	cytb	NA	NA	NA	NA	0	0
AB025870_cytb_0	AB025870	cytb	NA	NA	NA	NA	0	0
X14637_cytb_0	X14637	cytb	NA	NA	NA	NA	0	0
AB025874_cytb_0	AB025874	cytb	NA	NA	NA	NA	0	0
AB000581_cytb_0	AB000581	cytb	NA	NA	NA	NA	0	0
NC_009638_cytb_0	NC_009638	cytb	NA	NA	NA	NA	0	0
AB000590_cytb_0	AB000590	cytb	NA	NA	NA	NA	0	0
AB253501_cytb_0	AB253501	cytb	NA	NA	NA	NA	0	0
AY494995_cytb_0	AY494995	cytb	NA	NA	NA	NA	0	0
AB025508_cytb_0	AB025508	cytb	NA	NA	NA	NA	0	0
X66594_cytb_0	X66594	cytb	200	545	3029	3372	67	345
AB045696_cytb_0	AB045696	cytb	NA	NA	NA	NA	0	0
AB025753_cytb_0	AB025753	cytb	NA	NA	NA	NA	0	0
AB051601_cytb_0	AB051601	cytb	NA	NA	NA	NA	0	0
AB025835_cytb_0	AB025835	cytb	NA	NA	NA	NA	0	0
AB055596_cytb_0	AB055596	cytb	NA	NA	NA	NA	0	0
AF320345_cytb_0	AF320345	cytb	NA	NA	NA	NA	0	0
AY495016_cytb_0	AY495016	cytb	NA	NA	NA	NA	0	0
DQ209283_cytb_0	DQ209283	cytb	NA	NA	NA	NA	0	0
AB051612_cytb_0	AB051612	cytb	NA	NA	NA	NA	0	0
AB025459_cytb_0	AB025459	cytb	NA	NA	NA	NA	0	0
AY495008_cytb_0	AY495008	cytb	NA	NA	NA	NA	0	0
AB025814_cytb_0	AB025814	cytb	NA	NA	NA	NA	0	0
AF047029_cytb_0	AF047029	cytb	NA	NA	NA	NA	0	0
AY347307_cytb_0	AY347307	cytb	392	1564	5099	6269	131	1172
EF088828_cytb_0	EF088828	cytb	NA	NA	NA	NA	0	0
AB000573_cytb_0	AB000573	cytb	NA	NA	NA	NA	0	0
AB025505_cytb_0	AB025505	cytb	NA	NA	NA	NA	0	0
AB022840_cytb_0	AB022840	cytb	NA	NA	NA	NA	0	0
AB025843_cytb_0	AB025843	cytb	NA	NA	NA	NA	0	0
AB025487_cytb_0	AB025487	cytb	NA	NA	NA	NA	0	0
AB025438_cytb_0	AB025438	cytb	NA	NA	NA	NA	0	0
AB022845_cytb_0	AB022845	cytb	NA	NA	NA	NA	0	0
AB044923_cytb_0	AB044923	cytb	NA	NA	NA	NA	0	0
AJ293567_cytb_0	AJ293567	cytb	NA	NA	NA	NA	0	0
AB020004_cytb_0	AB020004	cytb	NA	NA	NA	NA	0	0
AB025471_cytb_0	AB025471	cytb	NA	NA	NA	NA	0	0
EF137815_cytb_0	EF137815	cytb	NA	NA	NA	NA	0	0
NC_004691_cytb_0	NC_004691	cytb	NA	NA	NA	NA	0	0
AB025453_cytb_0	AB025453	cytb	NA	NA	NA	NA	0	0
AB022839_cytb_0	AB022839	cytb	NA	NA	NA	NA	0	0
AB025774_cytb_0	AB025774	cytb	NA	NA	NA	NA	0	0
AB022844_cytb_0	AB022844	cytb	NA	NA	NA	NA	0	0
AB025888_cytb_0	AB025888	cytb	NA	NA	NA	NA	0	0
DQ209284_cytb_0	DQ209284	cytb	50	1191	52	1191	126	1141
DQ209284_cytb_1	DQ209284	cytb	1241	3399	1243	3399	143	2158
DQ209284_cytb_2	DQ209284	cytb	3407	5168	3409	5168	146	1761
DQ209284_cytb_3	DQ209284	cytb	5219	6512	5221	6512	163	1293
AJ634268_cytb_0	AJ634268	cytb	NA	NA	NA	NA	0	0
AB025841_cytb_0	AB025841	cytb	NA	NA	NA	NA	0	0
AB025829_cytb_0	AB025829	cytb	NA	NA	NA	NA	0	0
AB025892_cytb_0	AB025892	cytb	NA	NA	NA	NA	0	0
AB025467_cytb_0	AB025467	cytb	NA	NA	NA	NA	0	0
AB025822_cytb_0	AB025822	cytb	NA	NA	NA	NA	0	0
AB025493_cytb_0	AB025493	cytb	NA	NA	NA	NA	0	0
AB055593_cytb_0	AB055593	cytb	NA	NA	NA	NA	0	0
EU035604_cytb_0	EU035604	cytb	337	1580	339	1580	132	1243
EU035604_cytb_1	EU035604	cytb	1676	2909	1678	2909	164	1233
AB025495_cytb_0	AB025495	cytb	NA	NA	NA	NA	0	0
AB025852_cytb_0	AB025852	cytb	NA	NA	NA	NA	0	0
AB051591_cytb_0	AB051591	cytb	NA	NA	NA	NA	0	0
EF137827_cytb_0	EF137827	cytb	NA	NA	NA	NA	0	0
AB025470_cytb_0	AB025470	cytb	NA	NA	NA	NA	0	0
AB025450_cytb_0	AB025450	cytb	NA	NA	NA	NA	0	0
AB053462_cytb_0	AB053462	cytb	NA	NA	NA	NA	0	0
AB000569_cytb_0	AB000569	cytb	NA	NA	NA	NA	0	0
EF636934_cytb_0	EF636934	cytb	NA	NA	NA	NA	0	0
AB025475_cytb_0	AB025475	cytb	NA	NA	NA	NA	0	0
AY495017_cytb_0	AY495017	cytb	NA	NA	NA	NA	0	0
AB044928_cytb_0	AB044928	cytb	NA	NA	NA	NA	0	0
AB253495_cytb_0	AB253495	cytb	NA	NA	NA	NA	0	0
AB044918_cytb_0	AB044918	cytb	NA	NA	NA	NA	0	0
AB025875_cytb_0	AB025875	cytb	NA	NA	NA	NA	0	0
AB051613_cytb_0	AB051613	cytb	NA	NA	NA	NA	0	0
AB040773_cytb_0	AB040773	cytb	NA	NA	NA	NA	0	0
AB025826_cytb_0	AB025826	cytb	NA	NA	NA	NA	0	0
AB040775_cytb_0	AB040775	cytb	NA	NA	NA	NA	0	0
AB044930_cytb_0	AB044930	cytb	NA	NA	NA	NA	0	0
X59280_cytb_0	X59280	cytb	392	1704	394	1704	131	1312
X59280_cytb_1	X59280	cytb	1725	2506	1727	2506	138	781
X59280_cytb_2	X59280	cytb	2519	3972	2521	3972	143	1453
X59280_cytb_3	X59280	cytb	4048	5661	4050	5661	168	1613
AB022822_cytb_0	AB022822	cytb	NA	NA	NA	NA	0	0
DQ534069_cytb_0	DQ534069	cytb	NA	NA	NA	NA	0	0
NC_007597_cytb_0	NC_007597	cytb	NA	NA	NA	NA	0	0
AB025484_cytb_0	AB025484	cytb	NA	NA	NA	NA	0	0
AB025481_cytb_0	AB025481	cytb	NA	NA	NA	NA	0	0
AB044922_cytb_0	AB044922	cytb	NA	NA	NA	NA	0	0
J01473_cytb_0	J01473	cytb	NA	NA	NA	NA	0	0
AB000589_cytb_0	AB000589	cytb	NA	NA	NA	NA	0	0
AY738526_cytb_0	AY738526	cytb	NA	NA	NA	NA	0	0
AB253512_cytb_0	AB253512	cytb	NA	NA	NA	NA	0	0
DQ840641_cytb_0	DQ840641	cytb	NA	NA	NA	NA	0	0
AY779300_large ribosomal RNA_0	AY779300	large ribosomal RNA	NA	NA	NA	NA	0	0
DQ090722_large ribosomal RNA_0	DQ090722	large ribosomal RNA	NA	NA	NA	NA	0	0
DQ480452_large ribosomal RNA_0	DQ480452	large ribosomal RNA	NA	NA	NA	NA	0	0
AF411422_large ribosomal RNA_0	AF411422	large ribosomal RNA	NA	NA	NA	NA	0	0
AY568010_large ribosomal RNA_0	AY568010	large ribosomal RNA	NA	NA	NA	NA	0	0
DQ480443_large ribosomal RNA_0	DQ480443	large ribosomal RNA	NA	NA	NA	NA	0	0
AY568019_large ribosomal RNA_0	AY568019	large ribosomal RNA	NA	NA	NA	NA	0	0
AY048998_large ribosomal RNA_0	AY048998	large ribosomal RNA	NA	NA	NA	NA	0	0
AY962591_large ribosomal RNA_0	AY962591	large ribosomal RNA	NA	NA	NA	NA	0	0
DQ480454_large ribosomal RNA_0	DQ480454	large ribosomal RNA	NA	NA	NA	NA	0	0
AY779317_large ribosomal RNA_0	AY779317	large ribosomal RNA	NA	NA	NA	NA	0	0
DQ026513_large ribosomal RNA_0	DQ026513	large ribosomal RNA	NA	NA	NA	NA	0	0
AY779303_large ribosomal RNA_0	AY779303	large ribosomal RNA	NA	NA	NA	NA	0	0
AF548626_large ribosomal RNA_0	AF548626	large ribosomal RNA	NA	NA	NA	NA	0	0
S76674_large ribosomal RNA_0	S76674	large ribosomal RNA	NA	NA	NA	NA	0	0
NC_007394_large ribosomal RNA_0	NC_007394	large ribosomal RNA	2249	3797	3967	5513	2425	1548
AB105207_large ribosomal RNA_0	AB105207	large ribosomal RNA	NA	NA	NA	NA	0	0
AY294007_large ribosomal RNA_0	AY294007	large ribosomal RNA	NA	NA	NA	NA	0	0
J01390_large ribosomal RNA_0	J01390	large ribosomal RNA	2448	4127	9548	11225	2425	1679
AF402688_large ribosomal RNA_0	AF402688	large ribosomal RNA	NA	NA	NA	NA	0	0
AY916130_large ribosomal RNA_0	AY916130	large ribosomal RNA	2249	3797	3967	5513	2425	1548
AY779302_large ribosomal RNA_0	AY779302	large ribosomal RNA	NA	NA	NA	NA	0	0
AF402692_large ribosomal RNA_0	AF402692	large ribosomal RNA	NA	NA	NA	NA	0	0
NC_003920_large ribosomal RNA_0	NC_003920	large ribosomal RNA	2723	3080	23043	23398	2425	357
AY603135_large ribosomal RNA_0	AY603135	large ribosomal RNA	NA	NA	NA	NA	0	0
AF114969_large ribosomal RNA_0	AF114969	large ribosomal RNA	NA	NA	NA	NA	0	0
DQ364632_large ribosomal RNA_0	DQ364632	large ribosomal RNA	3073	5066	3322	5313	2425	1993
AY279101_large ribosomal RNA_0	AY279101	large ribosomal RNA	NA	NA	NA	NA	0	0
AF461773_large ribosomal RNA_0	AF461773	large ribosomal RNA	NA	NA	NA	NA	0	0
AF461774_large ribosomal RNA_0	AF461774	large ribosomal RNA	NA	NA	NA	NA	0	0
AY265386_large ribosomal RNA_0	AY265386	large ribosomal RNA	NA	NA	NA	NA	0	0
S42914_large ribosomal RNA_0	S42914	large ribosomal RNA	NA	NA	NA	NA	0	0
AY568027_large ribosomal RNA_0	AY568027	large ribosomal RNA	NA	NA	NA	NA	0	0
AB105204_large ribosomal RNA_0	AB105204	large ribosomal RNA	NA	NA	NA	NA	0	0
AY386174_large ribosomal RNA_0	AY386174	large ribosomal RNA	NA	NA	NA	NA	0	0
AY779319_large ribosomal RNA_0	AY779319	large ribosomal RNA	NA	NA	NA	NA	0	0
AB105210_large ribosomal RNA_0	AB105210	large ribosomal RNA	NA	NA	NA	NA	0	0
AY265388_large ribosomal RNA_0	AY265388	large ribosomal RNA	NA	NA	NA	NA	0	0
[truncated: 4,091 more rows]
